# Supplementary material for: The efficacy and safety of intra-articular platelet-rich plasma versus sodium hyaluronate for the treatment of osteoarthritis: Meta-analysis
Source: PLoS One. 2025 Mar 21;20(3):e0314878. doi: 10.1371/journal.pone.0314878 (PMC11927909; doi:10.1371/journal.pone.0314878)
Supplement: File S1 — (XLSX) [file pone.0314878.s003.xlsx]

## Sheet: Sheet1
ID	Study	Included？
1	[1] Xin-liang ZHAO. Clinical effect of sodium hyaluronate injection combined with autologous platelet rich plasma injection for knee osteoarthritis. Clin Res Pract. 2018;3(25):37–38.	yes
2	[2] Rao D. Clinical study of platelet-rich plasma combined with sodium hyaluronate in the treatment of elderly patients with advanced knee osteoarthritis. J Pract Hand Surg. 2020;34(2)	yes
3	[3] Chen-Rong KE, Rui Z, Ji-Xin X. Clinical efficacy of autologous platelet-rich plasma combined with intra-articular hyaluronic acid injection for knee osteoarthritis. Chin J Gen Pract. 2016;14(11):1810–1812.	yes
4	[4] Quanwei DING, Shuaijie LV, Xingchao SHEN, et al. A prospective randomized controlled study on platelet-rich plasma (PRP) combined with sodium hyaluronate (HA) intra-articular injection in the treatment of knee osteoarthritis. Shanghai Med Pharmaceut J. 2017;38(05):25–28.	yes
5	[5] Yu W, Xu P, Huang G, et al. Clinical therapy of hyaluronic acid combined with platelet-rich plasma for the treatment of knee osteoarthritis. Exp Ther Med. 2018;16(3):2119–2125.	yes
6	[6] Jacob G, Shetty V, Shetty S. A study assessing intra-articular PRP vs PRP with HMW HA vs PRP with LMW HA in early knee osteoarthritis. J Arthrosc Joint Surg. 2017;4(2):65–71	yes
7	[7] Sun S-F, Lin G-C, Hsu C-W, et al. Comparing efficacy of intraarticular single crosslinked Hyaluronan (HYAJOINT Plus) and platelet-rich plasma (PRP) versus PRP alone for treating knee osteoarthritis. Sci Rep. 2021.	yes
8	[8] Lana JF, Weglein A, Sampson SE, et al. Randomized controlled trial comparing hyaluronic acid, platelet-rich plasma and the combination of both in the treatment of mild and moderate osteoarthritis of the knee. J Stem Cells Regen Med. 2016;12(2):69–78	yes
9	[9] Xu Z, He Z, Shu L, et al. Intra-articular platelet-rich plasma combined with hyaluronic acid injection for knee osteoarthritis is superior to platelet-rich plasma or hyaluronic acid alone in inhibiting inflammation and improving pain and function. Arthroscopy. 2021;37(3):903–915.	yes
10	[10] Huang K, Wu Z, Zhang Z, et al. Hyaluronic acid, platelet rich plasma and the combination of both in the treatment of osteoarthritis of the knee. Chin J Osteoporos. 2019;25(12).	yes
11	[11] Guo Y, Yu H, Yuan L, et al. Treatment of knee osteoarthritis with platelet-rich plasma plus hyaluronic acid in comparison with platelet-rich plasma only. Int J Clin Exp Med. 2016;9(6):12085–12090.	yes
12	[12] Abate M, Verna S, Schiavone C, et al. Efficacy and safety profile of a compound composed of platelet-rich plasma and hyaluronic acid in the treatment for knee osteoarthritis (preliminary results) Eur J Orthop Surg Traumatol. 2015;25(8):1321–1326.	yes
13	[13] Palco M, Fenga D, Basile GC, et al. Platelet-rich plasma combined with hyaluronic acid versus leucocyte and platelet-rich plasma in the conservative treatment of knee osteoarthritis. A retrospective study. Medicina. 2021;57(3):232.	yes
14	[14] Guo Y, Yu H, Yong M, Guandong L, et al. Treatment of knee osteoarthritis with mixture of platelet-rich-plasma plus hyaluronic acid. Chinese J Joint Surg (Electronic Edition) 2018;12(06):874–878.	yes
15	[15] Huang HY, Hsu CW, Lin GC, et al. Comparing efficacy of a single intraarticular injection of platelet-rich plasma (PRP) combined with different hyaluronans for knee osteoarthritis: a randomized-controlled clinical trial. BMC Musculoskelet Disord. 2022 Nov 4;23(1):954.	yes
16	[16] Wu YT, Li TY, Lee KC, et al. Efficacy of a Novel Intra-Articular Administration of Platelet-Rich Plasma One-Week Prior to Hyaluronic Acid versus Platelet-Rich Plasma Alone in Knee Osteoarthritis: A Prospective, Randomized, Double-Blind, Controlled Trial. J Clin Med. 2022 Jun 6;11(11):3241	yes
