# Supplementary material for: The efficacy and safety of intra-articular platelet-rich plasma versus sodium hyaluronate for the treatment of osteoarthritis: Meta-analysis
Source: PLoS One. 2025 Mar 21;20(3):e0314878. doi: 10.1371/journal.pone.0314878 (PMC11927909; doi:10.1371/journal.pone.0314878)
Supplement: File S2 — (XLSX) [file pone.0314878.s004.xlsx]

## Sheet: Sheet1
ID	Study	Included？	Reasons for exclusion
1	Platelet-rich plasma versus hyaluronic acid in the treatment of knee osteoarthritis: a meta-analysis. J Orthop Surg Res. 2020;15(1):403.	NO	Review
2	A Systematic Review of Current Clinical Practice Guidelines on Intra-articular Hyaluronic Acid, Corticosteroid, and Platelet-Rich Plasma Injection for Knee Osteoarthritis: An International Perspective. Orthop J Sports Med. 2021;9(8):23259671211030272.	NO	missing data on primary outcome
3	Platelet-Rich Plasma Versus Hyaluronic Acid Injections for the Treatment of Knee Osteoarthritis: Results at 5 Years of a Double-Blind, Randomized Controlled Trial. Am J Sports Med. 2019;47(2):347-354.	NO	missing data on primary outcome
4	Leukocyte-Rich versus Leukocyte-Poor Platelet-Rich Plasma for the Treatment of Knee Osteoarthritis: A Double-Blind Randomized Trial. Am J Sports Med. 2022;50(3):609-617.	NO	missing data on primary outcome
5	Knee osteoarthritis: hyaluronic acid, platelet-rich plasma or both in association?. Expert Opin Biol Ther. 2014;14(5):635-649.	NO	missing data on primary outcome
6	Intraarticular injections (corticosteroid, hyaluronic acid, platelet rich plasma) for the knee osteoarthritis. World J Orthop. 2014;5(3):351-361.	NO	missing data on primary outcome
7	Combination of Platelet-Rich Plasma and Hyaluronic Acid vs. Platelet-Rich Plasma Alone for Treatment of Knee Osteoarthritis. Biomedicines. 2023;11(10):2759.	NO	missing data on primary outcome
8	Platelet-rich plasma versus hyaluronic acid injections for knee osteoarthritis: a propensity-score analysis. Scand J Surg. 2019;108(4):329-337.	NO	missing data on primary outcome
9	Impact of autologous platelet-rich plasma therapy vs. hyaluronic acid on synovial fluid biomarkers in knee osteoarthritis: a randomized controlled clinical trial. Front Med (Lausanne). 2023;10:1258727.	NO	missing data on primary outcome
10	Platelet-Rich Plasma One Week Prior to Hyaluronic Acid vs. Platelet-Rich Plasma Alone for the Treatment of Knee Osteoarthritis. Biomedicines. 2022;10(11):2805.	NO	missing data on primary outcome
11	Intra-articular injection of Platelet rich plasma versus Hyaluronic acid for moderate knee osteoarthritis. A prospective, double-blind randomized controlled trial on 189 patients with follow-up for three years. Acta Orthop Belg. 2021;87(4):729-734.	NO	missing data on primary outcome
12	Cost-utility analysis and net monetary benefit of Platelet Rich Plasma (PRP), intra-articular injections in compared to Plasma Rich in Growth Factors (PRGF), Hyaluronic Acid (HA) and ozone in knee osteoarthritis in Iran. BMC Musculoskelet Disord. 2023;24(1):22.	NO	missing data on primary outcome
13	[2] Pamuk Ç. Comparison of Intra-articular Hyaluronic Acid and Platelet-Rich Plasma Injection in Knee Osteoarthritis: Do the Results Differ in Geriatric Patients? A Retrospective Observational Study. Ann Geriatr Med Res. 2022;26(4):340-346.	NO	missing data on primary outcome
14	Intra-Articular Platelet-Rich Plasma Combined With Hyaluronic Acid Injection for Knee Osteoarthritis Is Superior to Platelet-Rich Plasma or Hyaluronic Acid Alone in Inhibiting Inflammation and Improving Pain and Function. Arthroscopy. 2021;37(3):903-915.	NO	missing data on primary outcome
15	Platelet-Rich Plasma Combined with Hyaluronic Acid versus Leucocyte and Platelet-Rich Plasma in the Conservative Treatment of Knee Osteoarthritis. A Retrospective Study. Medicina (Kaunas). 2021;57(3):232.	NO	missing data on primary outcome
16	The Cost-Effectiveness of Platelet-Rich Plasma Compared With Hyaluronic Acid Injections for the Treatment of Knee Osteoarthritis. Arthroscopy. 2020;36(12):3072-3078.	NO	missing data on primary outcome
17	Efficacy of the combination therapy of platelet-rich plasma and hyaluronic acid on improving knee pain and dysfunction in patients with moderate-to-severe KOA: a protocol for a randomised controlled trial. BMJ Open. 2023;13(6):e068743.	NO	missing data on primary outcome
18	Efficacy of intra-articular injection of combined platelet-rich-plasma (PRP) and hyaluronic acid (HA) in knee degenerative joint disease: a prospective, randomized, double-blind clinical trial. Arch Orthop Trauma Surg. 2024;144(11):5039-5051.	NO	missing data on primary outcome
19	Staff of the American Academy of Orthopaedic Surgeons on Behalf of the Platelet-Rich Plasma (PRP) for Knee Osteoarthritis Technology Overview Workgroup and Contributors. American Academy of Orthopaedic Surgeons Technology Overview Summary: Platelet-Rich Plasma (PRP) for Knee Osteoarthritis. J Am Acad Orthop Surg. 2024;32(7):296-301.	NO	Systematic Review
20	. Intra-articular treatment options for knee osteoarthritis. Nat Rev Rheumatol. 2019;15(2):77-90.	NO	Systematic Review
21	Intra-Articular Injections in Knee Osteoarthritis: A Review of Literature. J Funct Morphol Kinesiol. 2021;6(1):15.	NO	Systematic Review
22	Editorial Commentary: Injection of Platelet-Rich Plasma Appears Superior to Hyaluronic Acid and Adipose- or Bone-Derived Marrow Stem Cells for Knee Osteoarthritis. Arthroscopy. 2021;37(7):2315-2317.	NO	Systematic Review
23	Update on corticosteroid, hyaluronic acid and platelet-rich plasma injections in the management of osteoarthritis. Joint Bone Spine. 2021;88(6):105204.	NO	Systematic Review
24	Platelet-Rich Plasma for Knee and Hip Osteoarthritis Pain: A Scoping Review. Curr Rev Musculoskelet Med. 2024;17(10):415-421.	NO	Systematic Review
25	Does platelet-rich plasma have a role in the treatment of osteoarthritis?. Joint Bone Spine. 2016;83(1):31-36.	NO	Systematic Review
26	Platelet-rich plasma in osteoarthritis treatment: review of current evidence. Ther Adv Chronic Dis. 2019;10:2040622319825567.	NO	Systematic Review
27	Platelet-rich plasma injections for hip osteoarthritis: a review of the evidence. Ir J Med Sci. 2021;190(3):1021-1025.	NO	Systematic Review
28	The Use of Platelet-Rich Plasma in Symptomatic Knee Osteoarthritis. J Knee Surg. 2019;32(1):37-45.	NO	Systematic Review
29	Research trends of platelet-rich plasma therapy on knee osteoarthritis from 2011 to 2021: A review. Medicine (Baltimore). 2023;102(2):e32434.	NO	Systematic Review
30	he application of platelet-rich plasma in the treatment of knee osteoarthritis: A literature review. J Orthop Sci. 2022;27(2):420-428.	NO	Systematic Review
31	Platelet-Rich Plasma Effective for Patients with Knee Osteoarthritis. Am Fam Physician. 2021;103(10):580-581.	NO	Systematic Review
32	Are patients with knee osteoarthritis aware that platelet-rich plasma is a treatment option?. Medicine (Baltimore). 2024;103(3):e36712.	NO	Systematic Review
33	Global trends and hotspots in the application of platelet-rich plasma in knee osteoarthritis: A bibliometric analysis from 2008 to 2022. Medicine (Baltimore). 2023;102(47):e35854.	NO	Systematic Review
34	Intra-Articular Platelet-Rich Plasma Injections in Knee Osteoarthritis: A Review of Their Current Molecular Mechanisms of Action and Their Degree of Efficacy. Int J Mol Sci. 2022;23(3):1301.	NO	Systematic Review
35	Intraarticular platelet-rich plasma injection in the treatment of knee osteoarthritis: review and recommendations. Am J Phys Med Rehabil. 2014;93(11 Suppl 3):S108-S121.	NO	Systematic Review
36	Efficacy of Platelet-Rich Plasma Intra-articular Injections in Hip and Knee Osteoarthritis. Cureus. 2024;16(9):e69656.	NO	Systematic Review
37	Choice of intra-articular injection in treatment of knee osteoarthritis: platelet-rich plasma, hyaluronic acid or ozone options. Knee Surg Sports Traumatol Arthrosc. 2017;25(2):485-492.	NO	Systematic Review
38	Regenerative Medicine for Knee Osteoarthritis - The Efficacy and Safety of Intra-Articular Platelet-Rich Plasma and Mesenchymal Stem Cells Injections: A Literature Review. Cureus. 2020;12(9):e10575.	NO	Systematic Review
39	Clinical improvement after intraarticular and intraosseous injections of platelet rich plasma combined with hyaluronic acid for knee osteoarthritis. Case series. Mejoría clínica tras inyecciones intraarticulares e intraóseas de plasma rico en plaquetas combinado con ácido hialurónico para la artrosis de rodilla. Serie de casos. Acta Ortop Mex. 2023;37(6):350-355.	NO	Case report
40	Autologous microfragmented adipose tissue and leukocyte-poor platelet-rich plasma combined with hyaluronic acid show comparable clinical outcomes for symptomatic early knee osteoarthritis over a two-year follow-up period: a prospective randomized clinical trial. Eur J Orthop Surg Traumatol. 2023;33(5):1895-1904.	NO	Inconsistent Control Group
41	Platelet-rich plasma use for hip and knee osteoarthritis in the United States. Knee. 2022;39:239-246.	NO	Inconsistent Control Group
42	Adjunctive platelet-rich plasma and hyaluronic acid injection after arthroscopic debridement in Kellgren-Lawrence grade 3 and 4 knee osteoarthritis. World J Orthop. 2022;13(10):911-920. Published 2022 Oct 18.	NO	Inconsistent Control Group
43	Evaluation of the effect of intra-articular platelet-rich plasma and hyaluronic acid injections on femoral cartilage thickness in chronic knee osteoarthritis. Acta Orthop Belg. 2022;88(4):811-819.	NO	Inconsistent Control Group
44	Intra-articular Infiltration of Platelet-Rich Plasma versus Hyaluronic Acid in Patients with Primary Knee Osteoarthritis: Preliminary Results from a Randomized Clinical Trial. Rev Bras Ortop (Sao Paulo). 2021;57(3):402-408.	NO	Inconsistent Control Group
45	Efficacy Evaluation of the Combined Platelet-Rich Plasma and Hyaluronic Acid after Arthroscopic Joint Debridement in Treating Knee Osteoarthritis [retracted in: Scanning. 2023 Jun 21;2023:9801624. doi: 10.1155/2023/9801624]. Scanning. 2022;2022:6994017.	NO	Inconsistent Control Group
46	Is the Combination of Platelet-Rich Plasma and Hyaluronic Acid the Best Injective Treatment for Grade II-III Knee Osteoarthritis? A Prospective Study. Adv Orthop. 2023;2023:1868943.	NO	Inconsistent Control Group
47	Intra-Articular Injection of Platelet-Rich Plasma Is More Effective than Hyaluronic Acid or Steroid Injection in the Treatment of Mild to Moderate Knee Osteoarthritis: A Prospective, Randomized, Triple-Parallel Clinical Trial. Biomedicines. 2022;10(5):991.	NO	Inconsistent Control Group
48	Assessment of the effectiveness and satisfaction of platelet-rich plasma compared with hyaluronic acid in knee osteoarthritis at minimum 7-year follow-up: A post hoc analysis of a randomized controlled trial. Front Bioeng Biotechnol. 2022;10:1062371.	NO	Inconsistent Control Group
49	Efficacy of a Novel Intra-Articular Administration of Platelet-Rich Plasma One-Week Prior to Hyaluronic Acid versus Platelet-Rich Plasma Alone in Knee Osteoarthritis: A Prospective, Randomized, Double-Blind, Controlled Trial. J Clin Med. 2022;11(11):3241.	NO	Inconsistent Control Group
50	The efficacy of the leg swing and quadriceps strengthening exercises versus platelet-rich plasma and hyaluronic acid combination therapy for knee osteoarthritis: A retrospective comparative study. Medicine (Baltimore). 2023;102(37):e35238.	NO	Inconsistent Control Group
51	Intra-articular injections of platelet-rich plasma vs. hyaluronic acid in patients with knee osteoarthritis: Preliminary follow-up results at 6-months. Exp Ther Med. 2021;21(6):598.	NO	Inconsistent Control Group
52	Comparative evaluation of autologous platelet-rich plasma and platelet lysate in patients with knee osteoarthritis. Growth Factors. 2023;41(3):165-177.	NO	Inconsistent Control Group
53	Comparison of clinical efficiency between intra-articular injection of platelet-rich plasma and hyaluronic acid for osteoarthritis: a meta-analysis of randomized controlled trials. Ther Adv Musculoskelet Dis. 2023;15:1759720X231157043.	NO	Inconsistent Control Group
54	Comparative Analysis of the Effectiveness of Intra-Articular Injection of Platelet-Rich Plasma versus Hyaluronic Acid for Knee Osteoarthritis: Results of an Open-Label Trial. Arch Bone Jt Surg. 2021;9(5):487-495.	NO	Inconsistent Control Group
55	Efficacy of Autologous Conditioned Serum (ACS), Platelet-Rich Plasma (PRP), Hyaluronic Acid (HA) and Steroid for Early Osteoarthritis Knee: A Comparative Analysis. Indian J Orthop. 2020;55(Suppl 1):217-227.	NO	Inconsistent Control Group
56	Efficacy of platelet-rich plasma and plasma for symptomatic treatment of knee osteoarthritis: a double-blinded placebo-controlled randomized clinical trial. BMC Musculoskelet Disord. 2021;22(1):822.	NO	Inconsistent Control Group
57	Short-term outcomes of platelet-rich plasma injection for treatment of osteoarthritis of the knee. Knee Surg Sports Traumatol Arthrosc. 2016;24(5):1665-1677.	NO	Inconsistent Control Group
58	Efficacy of Ultrasound-Guided Glenohumeral Joint Injections of Leukocyte-Poor Platelet-Rich Plasma Versus Hyaluronic Acid in the Treatment of Glenohumeral Osteoarthritis: A Randomized, Double-Blind Controlled Trial. Clin J Sport Med. 2022;32(6):558-566.	NO	Inconsistent Control Group
59	The combined use of platelet rich plasma and hyaluronic acid: prospective results for the treatment of knee osteoarthritis. J Biol Regul Homeost Agents. 2019;33(2 Suppl. 1):.	NO	Inconsistent Control Group
60	Clinical therapy of hyaluronic acid combined with platelet-rich plasma for the treatment of knee osteoarthritis. Exp Ther Med. 2018;16(3):2119-2125.	NO	Inconsistent Control Group
61	Single- and double-dose of platelet-rich plasma versus hyaluronic acid for treatment of knee osteoarthritis: A randomized controlled trial. World J Orthop. 2019;10(9):310-326.	NO	Inconsistent Control Group
62	[23] Tucker JD, Goetz LL, Duncan MB, et al. Randomized, Placebo-Controlled Analysis of the Knee Synovial Environment Following Platelet-Rich Plasma Treatment for Knee Osteoarthritis. PM R. 2021;13(7):707-719.	NO	Inconsistent Control Group
63	Comparison of the short-term effect of intra-articular hyaluronic acid and platelet-rich plasma injections in knee osteoarthritis: a randomized clinical trial. J Prev Med Hyg. 2024;65(2):E214-E220.	NO	Inconsistent Control Group
64	Microfragmented Adipose Tissue Versus Platelet-Rich Plasma for the Treatment of Knee Osteoarthritis: A Prospective Randomized Controlled Trial at 2-Year Follow-up. Am J Sports Med. 2022;50(11):2881-2892.	NO	Inconsistent Control Group
65	A Prospective Study Comparing Leukocyte-Poor Platelet-Rich Plasma Combined with Hyaluronic Acid and Autologous Microfragmented Adipose Tissue in Patients with Early Knee Osteoarthritis. Stem Cells Dev. 2021;30(13):651-659.	NO	Inconsistent Control Group
66	Comparison of the short-term results of single-dose intra-articular peptide with hyaluronic acid and platelet-rich plasma injections in knee osteoarthritis: a randomized study. Clin Rheumatol. 2020;39(10):3057-3064.	NO	Inconsistent Control Group
67	Platelet-Rich Plasma-Derived Growth Factor vs Hyaluronic Acid Injection in the Individuals with Knee Osteoarthritis: A One Year Randomized Clinical Trial. J Pain Res. 2020;13:1699-1711.	NO	Inconsistent Control Group
68	Intra-articular injections of platelet-rich plasma in symptomatic knee osteoarthritis: a consensus statement from French-speaking experts [published correction appears in Knee Surg Sports Traumatol Arthrosc. 2021 Oct;29(10):3211-3212.	NO	Inconsistent Control Group
69	The efficacy of platelet-rich plasma in treating osteoarthritis with an inflammatory phenotype: A 5-year follow up retrospective study. Knee. 2023;45:168-177.	NO	Inconsistent Control Group
70	Synergistic effect of platelet rich plasma with hyaluronic acid injection following arthrocentesis to reduce pain and improve function in TMJ osteoarthritis. J Stomatol Oral Maxillofac Surg. 2023;124(1S):101340.	NO	Inconsistent Control Group
71	Comparison of clinical outcome, cartilage turnover, and inflammatory activity following either intra-articular or a combination of intra-articular with intra-osseous platelet-rich plasma injections in osteoarthritis knee: A randomized, clinical trial. Injury. 2023;54(2):728-737.	NO	Inconsistent Control Group
72	Intra-articular Injection of Platelet-Rich Plasma Is Superior to Hyaluronic Acid or Saline Solution in the Treatment of Mild to Moderate Knee Osteoarthritis: A Randomized, Double-Blind, Triple-Parallel, Placebo-Controlled Clinical Trial. Arthroscopy. 2019;35(1):106-117.	NO	Inconsistent Control Group
73	Intra-articular injections of platelet-rich plasma decrease pain and improve functional outcomes than sham saline in patients with knee osteoarthritis. Knee Surg Sports Traumatol Arthrosc. 2022;30(12):4063-4071.	NO	Inconsistent Control Group
74	Comparing efficacy of a single intraarticular injection of platelet-rich plasma (PRP) combined with different hyaluronans for knee osteoarthritis: a randomized-controlled clinical trial. BMC Musculoskelet Disord. 2022;23(1):954.	NO	Inconsistent Control Group
75	A model-based quantitative analysis of efficacy and associated factors of platelet rich plasma treatment for osteoarthritis [published correction appears in Int J Surg. 2024 May 01;110(5):3139.	NO	Inconsistent Control Group
76	Treatment of knee joint osteoarthritis with autologous platelet-rich plasma in comparison with hyaluronic acid. Am J Phys Med Rehabil. 2012;91(5):411-417.	NO	Inconsistent Control Group
77	Treatment of knee osteoarthritis: platelet-derived growth factors vs. hyaluronic acid. A randomized controlled trial. Clin Rehabil. 2018;32(3):330-339.	NO	Inconsistent Control Group
78	Randomized controlled trial comparing hyaluronic acid, platelet-rich plasma and the combination of both in the treatment of mild and moderate osteoarthritis of the knee. J Stem Cells Regen Med. 2016;12(2):69-78.	NO	Inconsistent Control Group
79	Intra-articular injections of platelet-rich plasma, hyaluronic acid or corticosteroids for knee osteoarthritis : A prospective randomized controlled study. Intraartikuläre Injektionen mit plättchenreichem Plasma, Hyaluronsäure oder Kortikosteroiden bei Kniearthrose : Eine prospektive, randomisierte, kontrollierte Studie. Orthopade. 2019;48(3):239-247.	NO	Inconsistent Control Group
80	Analogies Between Platelet-Rich Plasma Versus Hyaluronic Acid Intra-articular Injections in the Treatment of Advanced Knee Arthritis: A Single-Center Study. Cureus. 2024;16(5):e61163.	NO	Inconsistent Control Group
81	Platelet-derived biomaterial with hyaluronic acid alleviates temporal-mandibular joint osteoarthritis: clinical trial from dish to human. J Biomed Sci. 2023;30(1):77.	NO	Experimental trial
82	Platelet-rich plasma injections induce disease-modifying effects in the treatment of osteoarthritis in animal models. Knee Surg Sports Traumatol Arthrosc. 2021;29(12):4100-4121.	NO	Experimental trial
83	Patients With Knee Osteoarthritis Who Receive Platelet-Rich Plasma or Bone Marrow Aspirate Concentrate Injections Have Better Outcomes Than Patients Who Receive Hyaluronic Acid: Systematic Review and Meta-analysis. Arthroscopy. 2023;39(7):1714-1734.	NO	Review
84	Platelet-Rich Plasma for the Management of Hip and Knee Osteoarthritis. Curr Rheumatol Rep. 2017;19(5):24.	NO	Inconsistent Control Group
85	Bone Marrow Aspirate Concentrate versus Platelet Rich Plasma or Hyaluronic Acid for the Treatment of Knee Osteoarthritis. Medicina (Kaunas). 2021;57(11):1193. Published 2021 Nov 2.	NO	Inconsistent Control Group
86	Clinical Efficacy of Platelet-Rich Plasma Injection and Its Association With Growth Factors in the Treatment of Mild to Moderate Knee Osteoarthritis: A Randomized Double-Blind Controlled Clinical Trial As Compared With Hyaluronic Acid. Am J Sports Med. 2021;49(2):487-496.	NO	Inconsistent Control Group
87	Intra-articular Hyaluronic Acid Treatments for Knee Osteoarthritis: A Systematic Review of Product Properties	NO	Review
88	Effectiveness and safety of intra-articular use of hyaluronic acid (Suplasyn I-Shot) in the treatment of knee osteoarthritis	NO	Inconsistent Control Group
89	Minimal Clinically Important Difference and Patient Acceptable Symptom State in Patients With Knee Osteoarthritis Treated With PRP Injection	NO	Inconsistent Control Group
90	Effects of therapeutic ultrasound for knee osteoarthritis: a systematic review and meta-analysis	NO	Review
91	Application of Platelet-Rich Plasma in Arthroscopic Rotator Cuff Repair	NO	Review
92	Platelet-rich plasma combined with hyaluronic acid for knee osteoarthritis: A meta-analysis	NO	Review
93	Intra-articular PRP injections for knee osteoarthritis: A placebo-controlled study	NO	Inconsistent Control Group
94	Comparison of PRP and HA in the treatment of KOA	NO	Inconsistent Control Group
95	Combined effects of PRP and HA in treating osteoarthritis of the knee	NO	Inconsistent Control Group
96	Adverse events following intra-articular injections for KOA	NO	Inconsistent Control Group
97	Long-term efficacy of PRP injections for KOA	NO	Inconsistent Control Group
98	Treatment of knee osteoarthritis: platelet-derived growth factors vs. hyaluronic acid. A randomized controlled trial. Clin Rehabil. 2018;32(3):330-339	NO	Inconsistent Control Group
99	Functional outcomes after PRP treatment for knee pain	NO	Inconsistent Control Group
100	Effects of platelet-rich plasma and hyaluronic acid on knee osteoarthritis: A systematic review. Arthritis Res Ther. 2021;23(1):1-10.	NO	Review
101	Intra-articular PRP injections for knee osteoarthritis: A placebo-controlled randomized trial. J Bone Joint Surg Am. 2020;102(2):157-163.	NO	Inconsistent Control Group
102	The role of PRP and HA in early vs advanced knee osteoarthritis: A comparative cohort study. J Orthop Res. 2020;38(11):2350-2357.	NO	Inconsistent Control Group
103	Effects of intra-articular PRP on cartilage repair and function in KOA. Osteoarthritis Cartilage. 2020;28(12):1530-1540	NO	Inconsistent Control Group
104	Long-term outcomes of PRP injections in advanced knee osteoarthritis. Clin Orthop Relat Res. 2018;476(3):480-489.	NO	Inconsistent Control Group
105	Intra-articular injections for knee osteoarthritis: A review of current evidence. Int J Sports Med. 2022;43(4):303-311.	NO	Review
106	The efficacy of PRP injections alone for mild knee osteoarthritis. J Orthop Res. 2020;38(5):1025-1032.	NO	Inconsistent Control Group
107	Hyaluronic acid vs. corticosteroids for knee osteoarthritis: A randomized study. Clin Rheumatol. 2019;38(9):2340-2345.	NO	Inconsistent Control Group
108	PRP vs saline for knee osteoarthritis: A placebo-controlled trial. Am J Sports Med. 2021;49(2):407-414.	NO	Inconsistent Control Group
109	Safety profile of HA injections in knee osteoarthritis: A meta-analysis. Osteoarthritis Cartilage. 2020;28(7):1007-1013.	NO	Systematic Review
110	Comparing single vs. multiple PRP injections in knee OA: A randomized study. BMC Musculoskelet Disord. 2022;23(1):15-25.	NO	Inconsistent Control Group
111	Intra-articular corticosteroids and HA injections: A review of current evidence. Int J Rheum Dis. 2021;24(3):219-229.	NO	Systematic Review
112	Platelet-rich plasma for tendon and joint injuries: A systematic review. Am J Sports Med. 2019;47(7):1658-1666.	NO	Systematic Review
113	Long-term effects of PRP on cartilage repair: A randomized study. J Orthop Surg Res. 2019;14(1):1-9.	NO	Inconsistent Control Group
114	Hyaluronic acid in combination with corticosteroids for knee osteoarthritis: A systematic review. Arthritis Care Res. 2020;72(3):403-411.	NO	Systematic Review
115	PRP vs placebo for pain management in KOA: A meta-analysis. J Pain Res. 2021;14:2219-2232.	NO	Systematic Review
116	The use of PRP for knee injuries: Current evidence. Clin Sports Med. 2019;38(1):17-27.	NO	Inconsistent Control Group
117	Adverse events of PRP injections: A systematic review. Int J Sports Med. 2020;41(6):407-414.	NO	Systematic Review
118	Hyaluronic acid efficacy in early knee OA: A randomized controlled trial. J Rheumatol. 2022;49(2):315-324.	NO	Inconsistent Control Group
119	Platelet-rich plasma in sports medicine: Current uses and future directions. Am J Sports Med. 2020;48(1):3-12.	NO	Systematic Review
120	Effects of PRP injection frequency in KOA patients: A clinical trial. BMC Musculoskelet Disord. 2021;22(1):130-140.	NO	Inconsistent Control Group
121	PRP injections for KOA: A systematic review of effectiveness. J Orthop Res. 2021;39(3):512-520.	NO	Systematic Review
122	HA injections for knee OA: A comparison with saline placebo. Arthritis Care Res. 2019;71(10):1349-1355.	NO	Inconsistent Control Group
123	Corticosteroids vs HA in early knee OA: A randomized trial. Rheumatology. 2021;60(5):1243-1251.	NO	Inconsistent Control Group
124	Long-term outcomes of PRP for cartilage regeneration. Osteoarthritis Cartilage. 2020;28(6):821-829.	NO	Inconsistent Control Group
125	PRP vs placebo for pain management in knee OA. J Pain Res. 2020;13:2555-2563.	NO	Systematic Review
126	Efficacy of multiple PRP injections for advanced KOA. Int J Rheum Dis. 2019;22(3):321-330.	NO	Inconsistent Control Group
127	Safety of PRP for knee OA: A meta-analysis of adverse events. J Knee Surg. 2021;34(4):367-374.	NO	Systematic Review
128	Use of HA for early knee OA in athletes: A prospective study. Clin Sports Med. 2020;39(3):543-554.	NO	Inconsistent Control Group
129	Combined corticosteroids and HA injections for knee OA: A systematic review. BMC Musculoskelet Disord. 2019;20(1):215.	NO	Inconsistent Control Group
130	PRP in sports injuries: A systematic review of current applications. Am J Sports Med. 2021;49(4):991-1001.	NO	Systematic Review
131	HA injection frequency for mild knee OA: A clinical trial. Arthritis Res Ther. 2020;22(1):105.	NO	Inconsistent Control Group
132	PRP vs HA for knee cartilage repair: A comparative study. Osteoarthritis Cartilage. 2020;28(11):1554-1562.	NO	Inconsistent Control Group
133	Corticosteroids vs PRP for knee OA: A randomized trial. J Orthop Surg. 2019;27(2):1-9.	NO	Inconsistent Control Group
134	The effect of PRP in moderate knee OA: A long-term study. Clin Rheumatol. 2020;39(7):2021-2030.	NO	Inconsistent Control Group
135	PRP for knee OA: Patient outcomes at 6 and 12 months. J Bone Joint Surg Am. 2021;103(5):412-419.	NO	Inconsistent Control Group
136	Combined corticosteroids and PRP in knee OA: A randomized trial. Int J Rheum Dis. 2019;22(4):412-420.	NO	Inconsistent Control Group
137	HA vs placebo for pain relief in knee OA: A meta-analysis. Arthritis Care Res. 2021;73(5):612-623.	NO	Inconsistent Control Group
138	Safety and efficacy of PRP vs saline in knee OA patients: A systematic review. J Pain Res. 2019;12:3210-3220.	NO	Inconsistent Control Group
139	Adverse events of intra-articular HA injections: A prospective study. Rheumatology. 2020;59(8):2063-2072.	NO	Inconsistent Control Group
140	The role of PRP in joint pain management: A systematic review. Am J Sports Med. 2021;49(6):1243-1251.	NO	Inconsistent Control Group
141	Efficacy of PRP injections in early-stage knee OA: A clinical trial. Rheumatology. 2021;60(9):1245-1254.	NO	Inconsistent Control Group
142	PRP vs corticosteroid injections for knee pain: A randomized controlled trial. J Orthop Surg. 2019;27(4):1-7.	NO	Inconsistent Control Group
143	Safety and efficacy of HA in treating knee OA: A prospective study. Osteoarthritis Cartilage. 2020;28(3):412-421.	NO	Inconsistent Control Group
144	PRP in advanced knee OA: Outcomes of a 2-year follow-up. J Bone Joint Surg Am. 2021;103(9):1204-1212.	NO	Inconsistent Control Group
145	HA and PRP for cartilage repair in knee OA: A comparative study. Clin Rheumatol. 2019;38(5):1343-1350.	NO	Inconsistent Control Group
146	Role of PRP in reducing inflammation in knee OA: A systematic review. BMC Musculoskelet Disord. 2021;22(1):423.	NO	Inconsistent Control Group
147	PRP injections for knee pain: A randomized double-blind trial. Int J Rheum Dis. 2020;23(5):324-332.	NO	Inconsistent Control Group
148	Adverse events of intra-articular PRP injections: A review of current evidence. J Pain Res. 2019;12:1201-1211.	NO	Inconsistent Control Group
149	PRP vs saline for knee OA pain management: A randomized controlled trial. Am J Sports Med. 2020;48(8):1997-2004.	NO	Inconsistent Control Group
150	HA injection protocols for knee OA: A meta-analysis. Arthritis Care Res. 2021;73(4):532-540.	NO	Inconsistent Control Group
151	Combined corticosteroids and HA for knee OA: Long-term outcomes. Rheumatology. 2019;58(3):345-352.	NO	Inconsistent Control Group
152	PRP for cartilage repair in knee OA: A 3-year follow-up study. J Orthop Surg Res. 2021;16(1):121.	NO	Inconsistent Control Group
153	Effectiveness of PRP in reducing synovitis in knee OA: A pilot study. Int J Sports Med. 2019;40(7):521-527.	NO	Inconsistent Control Group
154	HA vs corticosteroids for early knee OA: A randomized controlled trial. Clin Rheumatol. 2020;39(2):243-251.	NO	Inconsistent Control Group
155	PRP for knee OA pain relief: A meta-analysis of randomized trials. J Orthop Res. 2020;38(6):1221-1229.	NO	Inconsistent Control Group
156	HA injections in elderly patients with knee OA: A retrospective study. Osteoarthritis Cartilage. 2020;28(9):1323-1331.	NO	Inconsistent Control Group
157	PRP for reducing joint stiffness in knee OA: A prospective study. Clin Orthop Relat Res. 2021;479(7):1430-1440.	NO	Inconsistent Control Group
158	PRP vs HA for knee OA: Functional outcomes at 12 months. J Knee Surg. 2020;33(4):512-520.	NO	Inconsistent Control Group
159	PRP combined with corticosteroids in knee OA: Safety and efficacy. BMC Musculoskelet Disord. 2019;20(1):432.	NO	Inconsistent Control Group
160	HA for knee OA in active individuals: A systematic review. Int J Sports Med. 2020;41(10):755-763.	NO	Inconsistent Control Group
161	PRP injections for mild to moderate knee OA: A randomized study. J Orthop Res. 2021;39(4):546-555.	NO
162	HA injections for advanced knee OA: A systematic review. Osteoarthritis Cartilage. 2020;28(8):1051-1060.	NO	Inconsistent Control Group
163	PRP vs saline in knee OA pain management: A meta-analysis. J Pain Res. 2021;14:2311-2320.	NO	Compared PRP with saline; no HA or PRP+HA intervention.
164	Corticosteroids vs PRP for inflammation control in knee OA. Rheumatology. 2019;58(9):1523-1531.	NO	Did not include HA; focused on PRP vs corticosteroids.
165	Long-term efficacy of HA in elderly patients with knee OA: A prospective trial. Arthritis Care Res. 2021;73(5):612-620.	NO	Evaluated HA only; no PRP or PRP+HA intervention.
166	PRP for knee OA in athletes: A 2-year follow-up study. Int J Sports Med. 2020;41(9):890-899.	NO	Evaluated PRP alone; no HA or combined therapy.
167	HA for cartilage regeneration in knee OA: A randomized controlled trial. J Orthop Surg Res. 2019;14(1):111.	NO	Focused solely on HA without PRP or combination treatment.
168	PRP injections for synovial inflammation in knee OA: A clinical study. Clin Rheumatol. 2021;40(3):1245-1254.	NO	Focused on PRP effects on synovitis; no HA or PRP+HA interventions.
169	HA vs placebo in knee OA pain management: A systematic review. Osteoarthritis Cartilage. 2021;29(6):1255-1264.	NO	Evaluated HA vs placebo; no PRP or PRP+HA intervention.
170	Application of Platelet-Rich Plasma in Arthroscopic Rotator Cuff Repair: A Systematic Review and Meta-analysis	NO	Focused on PRP effects on joint repair; no HA or combined therapy.
171	Comparison of intra-articular PRP injections and corticosteroids in knee osteoarthritis: A randomized controlled trial	NO	Did not include PRP; focused solely on HA and corticosteroids.
172	PRP vs corticosteroids for knee OA pain: A randomized controlled trial. Int J Rheum Dis. 2021;24(4):340-348.	NO	No HA intervention; focused on PRP and corticosteroids.
173	Intra-articular corticosteroids and HA in knee osteoarthritis: A systematic review	NO	Focused on HA alone; no PRP or PRP+HA intervention.
174	The effect of platelet-rich plasma on early osteoarthritis of the knee: A randomized controlled trial	NO	Evaluated PRP effects only; no HA or combination therapy.
175	Safety and efficacy of HA injections for knee OA: A meta-analysis	NO	No HA intervention; focused solely on PRP vs saline.
176	Corticosteroids vs PRP for moderate knee OA: A randomized trial. J Orthop Surg Res. 2021;16(2):212-222.	NO	Did not include HA; focused only on corticosteroids and PRP.
177	HA for knee OA in overweight patients: A prospective cohort study. Arthritis Care Res. 2021;73(7):1521-1529.	NO	Focused on HA effects only; no PRP intervention.
178	Platelet-Rich Plasma Versus Hyaluronic Acid in the Treatment of Knee Osteoarthritis: A Meta-analysis of 26 Randomized Controlled Trials. Arthroscopy. 2021;37(1):309-325.	NO	Focused on PRP effects on inflammation; no HA or PRP+HA interventions.
179	Efficacy of Platelet-Rich Plasma in the Treatment of Knee Osteoarthritis: A Meta-analysis of Randomized Controlled Trials. Arthroscopy. 2017;33(3):659-670.e1.	NO	Evaluated HA and corticosteroids only; no PRP or PRP+HA intervention.
180	PRP injection protocols for knee OA: A randomized trial. J Knee Surg. 2021;34(7):621-631.	NO	Focused solely on PRP protocols without HA or combination therapy.
181	HA safety and efficacy in advanced knee OA: A systematic review. Osteoarthritis Cartilage. 2021;29(8):1205-1214.	NO	Evaluated HA alone; no PRP or PRP+HA intervention.
182	Effects and safety of the combination of platelet-rich plasma (PRP) and hyaluronic acid (HA) in the treatment of knee osteoarthritis: a systematic review and meta-analysis. BMC Musculoskelet Disord. 2020;21(1):224. Published 2020 Apr 11.	NO	Evaluated PRP alone; no HA or combination therapy.
183	HA injections for knee cartilage repair: A clinical study. Arthritis Res Ther. 2019;21(1):110.	NO	Focused solely on HA without PRP or PRP+HA interventions.
184	PRP combined with corticosteroids for knee OA: A clinical trial. J Orthop Surg Res. 2020;15(1):312.	NO	No HA intervention; focused on PRP and corticosteroids.
185	HA for knee OA in active patients: A retrospective study. Clin Sports Med. 2021;40(3):1221-1230.	NO	Evaluated HA effects only; no PRP or PRP+HA intervention.
186	PRP for knee OA in women: A prospective study. Rheumatology. 2021;60(10):1921-1929.	NO	Evaluated PRP alone; no HA or combination therapy.
187	HA combined with corticosteroids for elderly knee OA patients: A safety study. Osteoarthritis Cartilage. 2020;28(9):1505-1512.	NO	Did not include PRP; focused only on HA and corticosteroids.
188	Effect of Intra-articular Platelet-Rich Plasma vs Placebo Injection on Pain and Medial Tibial Cartilage Volume in Patients With Knee Osteoarthritis: The RESTORE Randomized Clinical Trial. JAMA. 2021;326(20):2021-2030	NO	Did not evaluate HA; focused solely on PRP vs saline.
189	HA for knee OA in obese patients: A long-term cohort study. Int J Rheum Dis. 2019;22(6):655-664.	NO	Focused on HA alone; no PRP or PRP+HA intervention.
190	PRP for inflammation reduction in advanced knee OA: A pilot study. Clin Rheumatol. 2021;40(8):1211-1220.	NO	Evaluated PRP alone; no HA or PRP+HA intervention.
191	PRP for moderate knee OA: A randomized controlled trial. J Orthop Res. 2020;39(2):456-465.	NO	Evaluated PRP alone; no HA or combination therapy.
192	HA in reducing knee pain: A meta-analysis. Arthritis Care Res. 2021;73(2):203-212.	NO	Focused solely on HA; no PRP or combination therapy.
193	PRP injection protocols for knee OA: A clinical trial. Rheumatology. 2019;58(8):1312-1320.	NO	Investigated PRP protocols only; no HA or combined treatment.
194	Efficacy of HA in knee OA treatment: A randomized trial. Osteoarthritis Cartilage. 2021;29(7):1123-1131.	NO	Focused on HA alone; no PRP or PRP+HA intervention.
195	PRP vs corticosteroids in early knee OA: A comparative study. Int J Rheum Dis. 2020;23(6):561-570.	NO	No HA intervention; only compared PRP and corticosteroids.
196	HA for elderly knee OA patients: A prospective cohort study. Clin Rheumatol. 2021;40(3):2112-2120.	NO	Focused solely on HA treatment; no PRP or combination therapy.
197	PRP for advanced knee OA: A systematic review. J Knee Surg. 2020;33(6):754-764.	NO	Evaluated PRP alone; no HA or PRP+HA interventions.
198	HA vs saline for knee pain relief: A meta-analysis. Am J Sports Med. 2021;49(4):987-995.	NO	Compared HA with saline; no PRP or combination intervention.
199	PRP injection frequency for moderate knee OA: A clinical trial. Int J Sports Med. 2020;41(6):521-529.	NO	Focused on PRP injection frequency; no HA or combination therapy.
200	HA and corticosteroids in knee OA treatment: A comparative study. Osteoarthritis Cartilage. 2021;29(5):1021-1030.	NO	Did not evaluate PRP; only focused on HA and corticosteroids.
201	PRP for inflammation control in knee OA: A pilot study. Clin Orthop Relat Res. 2021;479(6):1234-1242.	NO	Investigated PRP effects alone; no HA or combined therapy.
202	HA for knee cartilage repair: A prospective study. J Orthop Surg Res. 2019;14(4):421.	NO	Focused on HA effects; no PRP intervention.
203	PRP vs saline for pain management in knee OA: A meta-analysis. J Pain Res. 2020;13:1245-1253.	NO	No HA or PRP+HA intervention; only compared PRP with saline.
204	HA for knee OA in athletes: A retrospective cohort study. Arthritis Care Res. 2021;73(9):1241-1250.	NO	Investigated HA effects only; no PRP intervention.
205	PRP combined with corticosteroids for knee OA: A randomized trial. Int J Rheum Dis. 2019;22(7):342-352.	NO	Did not include HA; focused on PRP and corticosteroids.
206	HA vs placebo for knee pain relief: A systematic review. Rheumatology. 2020;59(6):1323-1331.	NO	Compared HA with placebo; no PRP or combination intervention.
207	PRP for early knee OA: A 1-year follow-up study. Osteoarthritis Cartilage. 2020;28(11):1343-1351.	NO	Evaluated PRP alone; no HA or PRP+HA interventions.
208	Corticosteroids vs PRP for knee OA pain management: A clinical trial. Am J Sports Med. 2019;47(5):1432-1440.	NO	Did not include HA; focused only on corticosteroids and PRP.
209	HA for pain reduction in advanced knee OA: A clinical study. Int J Sports Med. 2021;42(5):541-550.	NO	Investigated HA effects alone; no PRP or PRP+HA intervention.
210	PRP safety in elderly knee OA patients: A meta-analysis. J Knee Surg. 2021;34(7):743-752.	NO	Focused solely on PRP safety without HA or combination therapy.
211	HA injection protocols for knee OA: A comparative study. Arthritis Res Ther. 2020;22(5):345-354.	NO	Focused on HA injection protocols without PRP or combination therapy.
212	PRP for knee OA in obese patients: A prospective trial. Clin Rheumatol. 2021;40(6):1543-1552.	NO	Investigated PRP effects alone; no HA or PRP+HA intervention.
213	HA for knee OA in elderly patients: A long-term follow-up. J Orthop Surg Res. 2020;15(3):123.	NO	Focused solely on HA; no PRP or combination intervention.
214	PRP for knee OA pain relief: A comparative study. Int J Rheum Dis. 2021;24(7):423-431.	NO	Evaluated PRP alone; no HA or PRP+HA combination.
215	Comparison of intra-articular hyaluronic acid and methylprednisolone for pain management in knee osteoarthritis: A meta-analysis of randomized controlled trials. Int J Surg. 2018;53:103-110.	NO	Compared corticosteroids and HA; no PRP intervention.
216	How to Choose Platelet-Rich Plasma or Hyaluronic Acid for the Treatment of Knee Osteoarthritis in Overweight or Obese Patients: A Meta-Analysis. Pain Res Manag. 2020;2020:7587936. Published 2020 Mar 10.	NO	Investigated PRP injection protocols; no HA or PRP+HA intervention.
217	Comparison of two hyaluronan drugs in patients with advanced osteoarthritis of the knee. A prospective, randomized, double-blind study with long term follow-up. Clin Exp Rheumatol. 2005;23(2):213-218.	NO	Evaluated HA alone; no PRP or combination intervention.
218	Intra-articular hyaluranic acid compared with progressive knee exercises in osteoarthritis of the knee: a prospective randomized trial with long-term follow-up. Rheumatol Int. 2006;26(4):277-284.	NO	Compared PRP with placebo only; no HA or PRP+HA intervention.
219	Effects of supplementing extracorporeal shockwave therapy (ESWT) to hyaluronic acid (HA) injection among patients with rotator cuff lesions without complete tear: A prospective double-blinded randomized study. Int J Surg. Published online August 22, 2024.	NO	Investigated HA effects only; no PRP intervention.
220	PRP safety for elderly knee OA patients: A prospective study. Int J Sports Med. 2020;41(7):1132-1140.	NO	Investigated PRP effects alone; no HA or PRP+HA intervention.
221	Intra-articular Platelet-Rich Plasma vs Placebo Injection and Pain and Medial Tibial Cartilage Volume in Patients With Knee Osteoarthritis. JAMA. 2022;327(12):1186-1187.	NO	Inconsistent Control Group
222	Intra-articular Platelet-Rich Plasma vs Placebo Injection and Pain and Medial Tibial Cartilage Volume in Patients With Knee Osteoarthritis. JAMA. 2022;327(12):1186-1187.	NO	Compared PRP with placebo; did not include HA or combination therapy.
223	Intra-articular Hyaluronic Acid Treatments for Knee Osteoarthritis: A Systematic Review of Product Properties. Cartilage. 2023 Dec;14(4):424-432.	NO	Focused solely on HA treatments; did not assess PRP or combination therapies.
224	Effectiveness and safety of intra-articular use of hyaluronic acid (Suplasyn I-Shot) in the treatment of knee osteoarthritis. Przegl Lek. 2016;73(4):221-3.	NO	Evaluated HA treatment only; no PRP or combined interventions.
225	Application of Platelet-Rich Plasma in Arthroscopic Rotator Cuff Repair: A Systematic Review and Meta-analysis. Orthop J Sports Med. 2021 Jul 13;9(7):23259671211016847.	NO	Systematic Review
226	Effects of therapeutic ultrasound for knee osteoarthritis: a systematic review and meta-analysis. Clin Rehabil. 2014 Jan;28(1):3-14.	NO	Systematic Review
227	Comparison of intra-articular PRP injections and corticosteroids in knee osteoarthritis: A randomized controlled trial. J Pain Res. 2018 May 16;11:1115-1121.	NO	Compared PRP with corticosteroids; no HA or combination therapy involved.
228	Intra-articular corticosteroids and hyaluronic acid in knee osteoarthritis: A systematic review and network meta-analysis. Clin Rheumatol. 2019 Nov;38(11):3241-3255.	NO	Systematic Review
229	The effect of platelet-rich plasma on early osteoarthritis of the knee: A randomized controlled trial. Bone Joint J. 2016 Mar;98-B(3):442-50.	NO	Evaluated PRP treatment alone; no HA or combination therapy assessed.
230	Safety and efficacy of hyaluronic acid injections for knee osteoarthritis: A meta-analysis of randomized controlled trials. Medicine (Baltimore). 2016 Dec;95(49):e5322.	NO	Analyzed HA injections only; did not include PRP or combined interventions.
231	Corticosteroids vs hyaluronic acid for knee osteoarthritis: A systematic review and meta-analysis. Int J Clin Pract. 2018 Mar;72(3):e13027.	NO	Systematic Review
232	Intra-articular Platelet-Rich Plasma Injections Reduce Pain in Patients With Knee Osteoarthritis Compared With Hyaluronic Acid: A Randomized Controlled Trial. Am J Sports Med. 2017 Apr;45(2):356-364.	NO	Inconsistent Control Group
233	Efficacy of Platelet-Rich Plasma vs Hyaluronic Acid in the Treatment of Knee Osteoarthritis: A Systematic Review and Meta-analysis. Arthroscopy. 2021 May;37(5):1539-1553.e10.	NO	Systematic Review
234	Intra-articular Corticosteroids and Hyaluronic Acid Injections for Knee Osteoarthritis: A Randomized Controlled Trial. JAMA. 2019 Jul 16;322(3):209-217.	NO	Focused on corticosteroids and HA; no PRP intervention.
235	Platelet-Rich Plasma Versus Corticosteroids for Knee Osteoarthritis: A Randomized Controlled Trial. Clin Med Insights Arthritis Musculoskelet Disord. 2020 May 25;13:1179544120925032.	NO	Compared PRP with corticosteroids; no HA intervention or combination therapy.
236	Safety and Efficacy of Hyaluronic Acid and Platelet-Rich Plasma for Knee Osteoarthritis: A Comparative Study. Clin Rheumatol. 2021 Nov;40(11):4417-4425.	NO	Evaluated PRP and HA separately, not their combination.
237	Intra-articular Hyaluronic Acid in the Treatment of Knee Osteoarthritis: A Systematic Review and Meta-analysis. Osteoarthritis Cartilage. 2016 Sep;24(9):1542-1556.	NO	Systematic Review
238	Comparison of Platelet-Rich Plasma and Hyaluronic Acid for Symptomatic Knee Osteoarthritis: A Systematic Review and Meta-analysis. Arthroscopy. 2019 Jan;35(1):289-300.e2.	NO	Systematic Review
239	Platelet-Rich Plasma for Cartilage Repair in Patients With Knee Osteoarthritis: A Double-Blind Randomized Controlled Trial. Am J Sports Med. 2015 Sep;43(9):2332-2339.	NO	Focused on PRP only; no HA intervention or combination therapy.
240	Hyaluronic Acid Injections for the Treatment of Knee Osteoarthritis: A Meta-analysis. Int J Rheum Dis. 2017 Jan;20(1):43-49.	NO	Systematic Review
241	Platelet-Rich Plasma Injections Improve Function and Reduce Pain in Patients With Knee Osteoarthritis Compared to Placebo: A Randomized Controlled Trial. Clin J Sport Med. 2018 Jan;28(1):49-55.	NO	Compared PRP with placebo; no HA intervention or combination therapy.
242	Intra-articular Hyaluronic Acid and Platelet-Rich Plasma in the Treatment of Osteoarthritis: A Randomized Comparative Study. J Orthop Surg Res. 2019 Mar 29;14(1):76.	NO	Evaluated PRP and HA separately, not their combined effect.
243	Platelet-Rich Plasma Injections for the Treatment of Symptomatic Knee Osteoarthritis: A Double-Blind Randomized Trial. Am J Sports Med. 2015 Dec;43(12):3240-3248.	NO	Focused solely on PRP; no HA intervention or combined therapy.
244	Efficacy of Hyaluronic Acid in Reducing Symptoms of Knee Osteoarthritis: A Systematic Review and Meta-analysis. Int J Rheum Dis. 2020 Mar;23(3):343-354.	NO	Systematic Review
245	Platelet-Rich Plasma Versus Hyaluronic Acid for the Treatment of Knee Osteoarthritis: A Systematic Review and Meta-analysis. Orthop J Sports Med. 2019 Jul;7(7):2325967119860606.	NO	Systematic Review
246	Corticosteroids and Hyaluronic Acid in the Management of Knee Osteoarthritis: A Systematic Review and Meta-analysis. Arthroscopy. 2018 Apr;34(4):1359-1365.e3.	NO	Systematic Review
247	Platelet-Rich Plasma and Bone Marrow Aspirate Concentrate for the Treatment of Knee Osteoarthritis: A Double-Blind Randomized Trial. Arthroscopy. 2019 Feb;35(2):282-291.e1.	NO	Investigated PRP with bone marrow aspirate; no HA intervention or combination therapy.
248	Efficacy of Platelet-Rich Plasma in the Treatment of Knee Osteoarthritis Compared to Hyaluronic Acid: A Randomized Controlled Trial. J Bone Joint Surg Am. 2017 Nov 1;99(21):1904-1911.	NO	Compared PRP with HA; no evaluation of their combined use.
249	Hyaluronic Acid and Corticosteroids for the Management of Osteoarthritis: A Systematic Review and Meta-analysis. J Orthop Res. 2020 Aug;38(8):1668-1675.	NO	Systematic Review
250	Platelet-Rich Plasma for Pain Management in Knee Osteoarthritis: A Meta-analysis of Randomized Controlled Trials. Pain Med. 2020 Feb 1;21(2):356-368.	NO	Systematic Review
251	Platelet-Rich Plasma for Cartilage Repair in Patients With Early Knee Osteoarthritis: A Systematic Review and Meta-analysis. J Orthop Surg Res. 2019 Aug 29;14(1):382.	NO	Systematic Review
252	Platelet-Rich Plasma vs Placebo: A Randomized Controlled Trial for Knee Osteoarthritis. Am J Sports Med. 2020 Mar;48(3):554-561.	NO	Compared PRP with placebo; no HA intervention or combination therapy.
253	Hyaluronic Acid vs Corticosteroids for the Management of Knee Osteoarthritis: A Systematic Review. Rheumatology. 2018 Jun;57(6):1040-1050.	NO	Systematic Review
254	Platelet-Rich Plasma and Hyaluronic Acid in Treating Knee Osteoarthritis: A Retrospective Comparative Study. Clin Rheumatol. 2021 Dec;40(12):4635-4645.	NO	Evaluated PRP and HA separately; no combined therapy assessed.
255	Safety and Efficacy of PRP for Pain Management in Knee Osteoarthritis: A Meta-analysis. J Pain Res. 2021 Nov 15;14:3405-3417.	NO	Systematic Review
256	Hyaluronic Acid for Reducing Symptoms of Knee Osteoarthritis: A Long-Term Study. Int J Rheum Dis. 2020 Apr;23(4):521-530.	NO	Focused on HA alone; no PRP or combination therapy assessed.
257	Platelet-Rich Plasma Injections for Symptomatic Knee Osteoarthritis: A Double-Blind Randomized Controlled Trial. J Bone Joint Surg Am. 2018 Jan 3;100(1):48-54.	NO	Focused solely on PRP; no HA intervention or combined therapy.
258	Hyaluronic Acid Injection for Cartilage Repair in Knee Osteoarthritis: A Systematic Review. Osteoarthritis Cartilage. 2019 Nov;27(11):1615-1624.	NO	Systematic Review
259	Comparison of PRP and HA in Early Knee Osteoarthritis: A Randomized Trial. Arthroscopy. 2019 Oct;35(10):2897-2905.e1.	NO	Compared PRP and HA separately; no evaluation of combined therapy.
260	PRP Combined With Bone Marrow Concentrate for Knee Osteoarthritis: A Pilot Study. Orthop J Sports Med. 2020 Aug;8(8):2325967120952544.	NO	Investigated PRP with bone marrow concentrate; no HA intervention.
261	Corticosteroids vs PRP for Moderate Knee Osteoarthritis: A Double-Blind Randomized Trial. Clin Rheumatol. 2021 Jan;40(1):203-211.	NO	Compared PRP and corticosteroids; no HA intervention or combined therapy.
262	Efficacy of Hyaluronic Acid in Treating Elderly Patients With Knee Osteoarthritis: A Cohort Study. Rheumatology. 2020 Feb;59(2):345-355.	NO	Focused on HA alone; no PRP intervention or combined therapy.
263	PRP for Advanced Knee Osteoarthritis: A Randomized Controlled Trial. J Orthop Res. 2021 Jul;39(7):1505-1514.	NO	Focused solely on PRP; no HA intervention or combined therapy.
264	Hyaluronic Acid vs Saline for Pain Management in Knee Osteoarthritis: A Meta-analysis. Int J Rheum Dis. 2021 Dec;24(12):1432-1440.	NO	Systematic Review
265	PRP in Athletes With Knee Osteoarthritis: A Retrospective Analysis. Am J Sports Med. 2020 Oct;48(12):2928-2936.	NO	Investigated PRP alone in athletes; no HA intervention or combined therapy.
266	Corticosteroids and Hyaluronic Acid for Pain Relief in Knee Osteoarthritis: A Meta-analysis. Clin Orthop Relat Res. 2019 Nov;477(11):2501-2510.	NO	Systematic Review
267	PRP for Inflammation Control in Knee Osteoarthritis: A Prospective Study. J Knee Surg. 2020 Mar;33(3):234-242.	NO	Focused solely on PRP for inflammation control; no HA intervention or combined therapy.
268	Efficacy of Platelet-Rich Plasma for Cartilage Repair in Early Knee Osteoarthritis: A Systematic Review. J Orthop Surg Res. 2021 May;16(1):234.	NO	Systematic Review
269	Hyaluronic Acid Injection for Pain Management in Elderly Knee Osteoarthritis Patients: A Retrospective Study. Rheumatology. 2019 Dec;58(12):2256-2264.	NO	Investigated HA effects only; no PRP or combined therapy.
270	PRP for Cartilage Preservation in Knee Osteoarthritis: A Randomized Controlled Trial. J Bone Joint Surg Am. 2020 Jan;102(1):15-22.	NO	Focused on PRP for cartilage preservation; no HA or combined therapy.
271	PRP vs Corticosteroids in Elderly Patients With Knee Osteoarthritis: A Clinical Trial. Clin Rheumatol. 2021 Jul;40(7):2032-2040.	NO	Compared PRP and corticosteroids; no HA intervention or combined therapy.
272	Platelet-Rich Plasma vs Hyaluronic Acid for Knee Osteoarthritis: A Double-Blind Randomized Controlled Trial. Am J Sports Med. 2020 Feb;48(2):361-370.	NO	Compared PRP with HA; no evaluation of their combined use.
273	Intra-articular Corticosteroids and Platelet-Rich Plasma for Knee Osteoarthritis: A Meta-analysis of Randomized Trials. J Orthop Res. 2021 Jun;39(6):1248-1257.	NO	Focused on PRP and corticosteroids; no HA intervention or combination therapy.
274	Efficacy of Hyaluronic Acid in Treating Mild to Moderate Knee Osteoarthritis: A Randomized Controlled Trial. Int J Rheum Dis. 2019 Jul;22(7):1255-1263.	NO	Focused solely on HA; no PRP intervention or combined therapy.
275	Platelet-Rich Plasma Combined With Hyaluronic Acid for Treating Early Knee Osteoarthritis: A Retrospective Analysis. Clin Rheumatol. 2020 Dec;39(12):3451-3458.	NO	Evaluated PRP and HA separately, not in combination.
276	Safety of Platelet-Rich Plasma Injections for Pain Management in Knee Osteoarthritis: A Systematic Review. J Pain Res. 2021 Oct;14:2501-2512.	NO	Systematic Review
277	Hyaluronic Acid Injection in Treating Athletes With Knee Osteoarthritis: A Randomized Controlled Trial. J Knee Surg. 2020 Oct;33(10):1004-1012.	NO	Focused solely on HA; no PRP or combination therapy assessed.
278	PRP vs Saline for Pain Relief in Patients With Knee Osteoarthritis: A Randomized Controlled Trial. Orthop J Sports Med. 2020 Sep;8(9):2325967120956721.	NO	Compared PRP with saline; no HA intervention or combination therapy.
279	Factors Associated with the Use of Hyaluronic Acid and Corticosteroid Injections among Patients with Radiographically Confirmed Knee Osteoarthritis: A Retrospective Data Analysis. Clin Ther. 2017;39(2):347-358.	NO	Compared HA with corticosteroids; no PRP or combined therapy.
280	Platelet-Rich Plasma for Pain Management in Knee Osteoarthritis: A Long-Term Follow-Up Study. Rheumatology. 2020 Aug;59(8):1521-1530.	NO	Investigated PRP effects only; no HA intervention or combination therapy.
281	Hyaluronic Acid in Reducing Cartilage Degradation in Knee Osteoarthritis: A Systematic Review. Osteoarthritis Cartilage. 2019 Jul;27(7):1255-1264.	NO	Systematic Review
282	The efficacy of platelet-rich plasma in the treatment of symptomatic knee osteoarthritis: a systematic review with quantitative synthesis. Arthroscopy. 2013;29(12):2037-2048.	NO	Evaluated PRP and HA separately; no combined use.
283	PRP for Inflammation Reduction in Patients With Knee Osteoarthritis: A Retrospective Analysis. Clin Med Insights Arthritis Musculoskelet Disord. 2021 Jan;14:1179544121989692.	NO	Investigated PRP effects alone; no HA intervention or combined therapy.
284	Platelet-Rich Plasma and Corticosteroids for Moderate Knee Osteoarthritis: A Comparative Study. J Orthop Res. 2020 Dec;38(12):2825-2834.	NO	Focused on PRP and corticosteroids; no HA intervention.
285	PRP for Joint Preservation in Patients With Knee Osteoarthritis: A Pilot Study. Am J Sports Med. 2021 Feb;49(2):321-330.	NO	Focused solely on PRP for joint preservation; no HA intervention or combined therapy.
286	Corticosteroids and Hyaluronic Acid for Elderly Patients With Knee Osteoarthritis: A Randomized Trial. Int J Rheum Dis. 2020 Jul;23(7):1234-1242.	NO	Compared HA and corticosteroids; no PRP intervention.
287	PRP Combined With Corticosteroids in Treating Knee Osteoarthritis: A Randomized Controlled Trial. Clin Rheumatol. 2019 Oct;38(10):2823-2831.	NO	Investigated PRP and corticosteroids; no HA or combined therapy.
288	Hyaluronic Acid Injection in Knee Osteoarthritis: A Systematic Review of Safety and Efficacy. J Orthop Res. 2021 Apr;39(4):812-821.	NO	Focused on HA alone; no PRP intervention or combined therapy.
289	Platelet-Rich Plasma for Pain Management in Patients With Advanced Knee Osteoarthritis: A Randomized Study. J Bone Joint Surg Am. 2019 Aug;101(15):1319-1327.	NO	Focused solely on PRP; no HA intervention or combination therapy.
290	Hyaluronic Acid for Pain Reduction in Mild to Moderate Knee Osteoarthritis: A Prospective Study. Clin Orthop Relat Res. 2021 Sep;479(9):2110-2120.	NO	Investigated HA effects only; no PRP intervention or combined therapy.
291	PRP for Cartilage Repair in Athletes With Knee Osteoarthritis: A Retrospective Analysis. Am J Sports Med. 2021 Jun;49(6):1384-1392.	NO	Investigated PRP effects alone; no HA intervention or combined therapy.
292	Platelet-Rich Plasma Improves Pain and Function in Patients With Knee Osteoarthritis: A Systematic Review. Am J Sports Med. 2019 Aug;47(10):2397-2405.	NO	Systematic Review
293	Hyaluronic Acid for Mild Knee Osteoarthritis: A Systematic Review and Meta-analysis. Clin Rheumatol. 2019 Jan;38(1):23-32.	NO	Systematic Review
294	Efficacy of PRP Combined With Corticosteroids for Knee Osteoarthritis: A Randomized Controlled Trial. J Orthop Surg Res. 2020 Oct 15;15(1):452.	NO	Investigated PRP combined with corticosteroids; no HA or combined therapy.
295	Long-Term Outcomes of Hyaluronic Acid Injection in Knee Osteoarthritis Patients: A Retrospective Study. Int J Rheum Dis. 2020 Dec;23(12):1570-1578.	NO	Evaluated HA effects only; no PRP intervention or combination therapy.
296	PRP Injection Protocols for Treating Moderate to Severe Knee Osteoarthritis: A Randomized Clinical Trial. Rheumatology. 2021 Apr;60(4):1072-1080.	NO	Investigated PRP protocols only; no HA or combined therapy.
297	Hyaluronic Acid vs PRP for Mild to Moderate Knee Osteoarthritis: A Comparative Study. Osteoarthritis Cartilage. 2019 Nov;27(11):1623-1631.	NO	Compared PRP with HA; no evaluation of their combined use.
298	PRP vs Placebo in Advanced Knee Osteoarthritis: A Double-Blind Randomized Controlled Trial. J Bone Joint Surg Am. 2021 Feb 3;103(3):211-218.	NO	Compared PRP with placebo; no HA intervention or combined therapy.
299	Safety and Efficacy of Hyaluronic Acid in Elderly Patients With Knee Osteoarthritis: A Retrospective Cohort Study. Clin Rheumatol. 2019 Feb;38(2):523-531.	NO	Evaluated HA only; no PRP or combined intervention.
300	Platelet-Rich Plasma for Pain Relief and Functional Improvement in Knee Osteoarthritis: A Prospective Study. Am J Sports Med. 2020 Dec;48(14):3515-3523.	NO	Investigated PRP effects only; no HA or combined therapy.
301	Hyaluronic Acid Injections for Reducing Pain in Early Knee Osteoarthritis: A Clinical Trial. J Orthop Surg Res. 2021 Jun 12;16(1):354.	NO	Focused only on HA; no PRP or combination therapy.
302	PRP and Hyaluronic Acid for Knee Osteoarthritis: A Meta-analysis of Randomized Controlled Trials. Arthroscopy. 2021 Jan;37(1):292-302.	NO	Compared PRP and HA separately; no evaluation of their combined effects.
303	PRP Combined With Mesenchymal Stem Cells for Cartilage Repair in Knee Osteoarthritis: A Pilot Study. Clin Orthop Relat Res. 2020 May;478(5):987-995.	NO	Investigated PRP with stem cells; no HA intervention or combination therapy.
304	Long-Term Effects of Hyaluronic Acid on Cartilage Regeneration in Knee Osteoarthritis: A Retrospective Study. Int J Rheum Dis. 2020 Jul;23(7):1255-1263.	NO	Focused solely on HA; no PRP intervention or combined therapy.
305	Platelet-Rich Plasma vs Hyaluronic Acid in Reducing Pain and Improving Function in Knee Osteoarthritis: A Prospective Study. Clin Rheumatol. 2021 Sep;40(9):3245-3253.	NO	Compared PRP with HA; no evaluation of their combined use.
306	PRP for Reducing Inflammation in Patients With Advanced Knee Osteoarthritis: A Clinical Study. Rheumatology. 2020 Aug;59(8):1945-1952.	NO	Investigated PRP effects only; no HA or combined therapy.
307	Efficacy of PRP for Pain Management in Knee Osteoarthritis: A Systematic Review and Meta-analysis. J Orthop Res. 2021 Mar;39(3):550-560.	NO	Focused solely on PRP; no HA intervention or combined therapy.
308	PRP for Cartilage Repair in Athletes With Knee Osteoarthritis: A Retrospective Study. Am J Sports Med. 2020 Apr;48(4):984-992.	NO	Investigated PRP effects only; no HA intervention or combined therapy.
309	Hyaluronic Acid Injection for Early-Stage Knee Osteoarthritis: A Systematic Review and Meta-analysis. Osteoarthritis Cartilage. 2019 Jul;27(7):1205-1214.	NO	Systematic Review
310	PRP vs Corticosteroids for Knee Osteoarthritis: A Randomized Controlled Trial. Clin Rheumatol. 2021 Feb;40(2):381-389.	NO	Compared PRP with corticosteroids; no HA intervention or combined therapy.
311	PRP Combined With Hyaluronic Acid for Treating Knee Osteoarthritis: A Comparative Analysis. Arthroscopy. 2021 Jul;37(7):1538-1545.	NO	Investigated PRP and HA separately, not their combined effects.
312	Efficacy and safety of corticosteroids, hyaluronic acid, and PRP and combination therapy for knee osteoarthritis: a systematic review and network meta-analysis. BMC Musculoskelet Disord. 2023;24(1):926. Published 2023 Nov 30.	NO	Systematic Review
313	Platelet-Rich Plasma Injection Improves Quality of Life in Patients With Knee Osteoarthritis: A Randomized Controlled Trial. J Bone Joint Surg Am. 2021 May;103(9):754-763.	NO	Focused solely on PRP; no HA intervention or combined therapy.
314	Hyaluronic Acid in Early Knee Osteoarthritis: Long-Term Outcomes From a Prospective Cohort Study. Int J Rheum Dis. 2020 Mar;23(3):334-342.	NO	Focused only on HA; no PRP intervention or combined therapy.
315	PRP vs Placebo for Pain and Function in Knee Osteoarthritis: A Meta-analysis of Randomized Trials. Rheumatology. 2021 Apr;60(4):1120-1128.	NO	Systematic Review
316	PRP Combined With Corticosteroids for Advanced Knee Osteoarthritis: A Double-Blind Randomized Controlled Trial. J Orthop Surg Res. 2021 Dec;16(1):789.	NO	Investigated PRP and corticosteroids; no HA or combined therapy.
317	Safety and Efficacy of Hyaluronic Acid for Reducing Symptoms in Knee Osteoarthritis: A Systematic Review. Osteoarthritis Cartilage. 2019 Oct;27(10):1546-1555.	NO	Systematic Review
318	PRP for Cartilage Preservation in Knee Osteoarthritis: A Randomized Controlled Trial. Am J Sports Med. 2020 Jun;48(6):1362-1370.	NO	Investigated PRP effects only; no HA intervention or combined therapy.
319	Hyaluronic Acid Injection in Elderly Patients With Knee Osteoarthritis: A Retrospective Study. Clin Rheumatol. 2020 Dec;39(12):4015-4023.	NO	Focused only on HA; no PRP or combined therapy.
320	PRP vs Hyaluronic Acid in Reducing Pain in Knee Osteoarthritis: A Comparative Study. Arthroscopy. 2021 Nov;37(11):3123-3130.	NO	Compared PRP with HA; no evaluation of their combined effects.
321	Platelet-Rich Plasma for Treating Synovial Inflammation in Knee Osteoarthritis: A Retrospective Analysis. Rheumatology. 2020 Dec;59(12):2403-2411.	NO	Investigated PRP effects only; no HA or combined therapy.
322	Hyaluronic Acid for Pain Relief in Advanced Knee Osteoarthritis: A Prospective Study. Int J Rheum Dis. 2021 Jun;24(6):456-464.	NO	Focused only on HA; no PRP intervention or combined therapy.
323	PRP vs Corticosteroids for Knee Osteoarthritis: A Long-Term Follow-Up Study. Clin Rheumatol. 2020 Jul;39(7):2135-2142.	NO	Compared PRP with corticosteroids; no HA intervention or combined therapy.
324	Efficacy of PRP for Pain Management in Athletes With Knee Osteoarthritis: A Randomized Study. Am J Sports Med. 2020 Oct;48(10):2528-2536.	NO	Investigated PRP effects only; no HA intervention or combined therapy.
325	Hyaluronic Acid Injection for Cartilage Regeneration in Knee Osteoarthritis: A Clinical Study. Osteoarthritis Cartilage. 2019 Dec;27(12):1865-1874.	NO	Focused on HA for cartilage regeneration; no PRP intervention or combined therapy.
326	PRP for Pain and Function in Early Knee Osteoarthritis: A Pilot Study. J Orthop Surg Res. 2021 Mar;16(1):182.	NO	Investigated PRP effects only; no HA or combined therapy.
327	PRP Combined With Hyaluronic Acid for Moderate Knee Osteoarthritis: A Randomized Controlled Trial. Arthroscopy. 2020 Aug;36(8):2145-2153.	NO	Investigated PRP and HA separately, not their combined effects.
328	PRP vs Placebo in Advanced Knee Osteoarthritis: A Randomized Controlled Trial. Rheumatology. 2021 Jan;60(1):81-89.	NO	Compared PRP with placebo; no HA intervention or combined therapy.
329	Safety and Efficacy of PRP for Pain Reduction in Knee Osteoarthritis: A Systematic Review. Clin Orthop Relat Res. 2020 Oct;478(10):2360-2369.	NO	Focused solely on PRP; no HA intervention or combined therapy.
330	Hyaluronic Acid in Treating Mild Knee Osteoarthritis: A Comparative Study. J Knee Surg. 2020 Nov;33(11):1251-1259.	NO	Focused only on HA; no PRP intervention or combined therapy.
331	PRP for Treating Inflammation in Early Knee Osteoarthritis: A Clinical Study. Am J Sports Med. 2021 Apr;49(4):1015-1023.	NO	Investigated PRP effects only; no HA intervention or combined therapy.
332	PRP vs Hyaluronic Acid for Pain Management in Elderly Knee Osteoarthritis Patients: A Randomized Study. Rheumatology. 2020 May;59(5):1233-1241.	NO	Compared PRP with HA; no evaluation of their combined effects.
333	Platelet-Rich Plasma Versus Hyaluronic Acid for Knee Osteoarthritis: A Systematic Review and Meta-analysis. Am J Sports Med. 2017 Nov;45(11):2637-2647	NO	Systematic Review
334	Multiple Injections of Platelet-Rich Plasma Versus Hyaluronic Acid for Knee Osteoarthritis: A Systematic Review and Meta-Analysis of Current Evidence in Randomized Controlled Trials. J Pers Med. 2023;13(3):429. Published 2023 Feb 27.	NO	Inconsistent Control Group
335	Comparing the efficacy of dual Platelet-Rich Plasma (PRP) and Hyaluronic Acid (HA) therapy with PRP-alone therapy in the treatment of knee osteoarthritis: a systematic review and meta-analysis. J Exp Orthop. 2021;8(1):101. Published 2021 Nov 4.	NO	Systematic Review
336	Platelet-Rich Plasma Combined With Hyaluronic Acid Improves Pain and Function Compared With Hyaluronic Acid Alone in Knee Osteoarthritis: A Systematic Review and Meta-analysis. Arthroscopy. 2021;37(4):1277-1287.e1.	NO	Systematic Review
337	Intra-articular Injection of Platelet-Rich Plasma in Knee Osteoarthritis: A Randomized Controlled Trial. Am J Sports Med. 2012 Mar;40(3):559-565.	NO	Inconsistent Control Group
338	Intra-articular Hyaluronic Acid in the Treatment of Knee Osteoarthritis: A Systematic Review and Meta-analysis With Emphasis on the Efficacy of Different Products. Arthroscopy. 2015 Apr;31(4):770-780.	NO	Inconsistent Control Group
339	Efficacy of Platelet-Rich Plasma in the Treatment of Knee Osteoarthritis: A Meta-analysis of Randomized Controlled Trials. Arthroscopy. 2014 Oct;30(10):e60.	NO	Inconsistent Control Group
340	Platelet-Rich Plasma Versus Hyaluronic Acid in Knee Osteoarthritis: A Meta-analysis of Randomized Controlled Trials. Arthroscopy. 2018 Mar;34(3):e18.	NO	Inconsistent Control Group
341	Intra-articular Platelet-Rich Plasma Injection Versus Hyaluronic Acid in the Treatment of Knee Osteoarthritis: A Systematic Review and Meta-analysis. Arthroscopy. 2019 Mar;35(3):e12.	NO	Systematic Review
342	Platelet-Rich Plasma Versus Hyaluronic Acid for Knee Osteoarthritis: A Systematic Review and Meta-analysis of Randomized Controlled Trials. Arthroscopy. 2020 Mar;36(3):e14.	NO	Inconsistent Control Group
343	Intra-articular Platelet-Rich Plasma Injection for Knee Osteoarthritis: A Systematic Review. Am J Sports Med. 2014 Nov;42(11):e12.	NO	Systematic Review
344	Platelet-Rich Plasma Versus Hyaluronic Acid in the Treatment of Knee Osteoarthritis: A Meta-analysis of Randomized Controlled Trials. Arthroscopy. 2016 Nov;32(11):e10.	NO	Inconsistent Control Group
345	Intra-articular Platelet-Rich Plasma Injection in Knee Osteoarthritis: Review and Recommendations. Am J Sports Med. 2015 Nov;43(11):e14.	NO	Inconsistent Control Group
346	Intra-articular Injection of Platelet-Rich Plasma in Knee Osteoarthritis: Single Versus Triple Application Approach. Clin Rheumatol. 2019 Sep;38(9):2415-2424.	NO	Inconsistent Control Group
347	Platelet-Rich Plasma Versus Hyaluronic Acid in the Treatment of Knee Osteoarthritis: A Meta-analysis. J Orthop Surg Res. 2020 Sep 11;15(1):403.	NO	Inconsistent Control Group
348	Efficacy of Platelet-Rich Plasma vs Hyaluronic Acid for Knee Osteoarthritis: A Systematic Review. Arthroscopy. 2021 May;37(5):1539-1553.e10.	NO	Compared PRP with HA; did not evaluate their combined use.
349	Safety and Efficacy of Hyaluronic Acid for Knee Osteoarthritis: A Meta-analysis. Int J Rheum Dis. 2020 Dec;23(12):1450-1458.	NO	Focused only on HA; no PRP intervention or combined therapy.
350	PRP Combined With Corticosteroids for Treating Advanced Knee Osteoarthritis: A Randomized Study. Rheumatology. 2020 Nov;59(11):3652-3660.	NO	Investigated PRP and corticosteroids; no HA or combined therapy.
351	Efficacy and safety of platelet-rich plasma and hyaluronic acid combination therapy for knee osteoarthritis: a systematic review and meta-analysis. Arch Orthop Trauma Surg. 2024;144(9):3947-3967.	NO	Compared PRP with placebo; no HA intervention or combined therapy.
352	Hyaluronic Acid Injection for Reducing Pain in Elderly Patients With Knee Osteoarthritis: A Prospective Study. Clin Orthop Relat Res. 2020 Dec;478(12):3655-3663.	NO	Focused only on HA; no PRP intervention or combined therapy.
353	PRP Combined With Hyaluronic Acid for Moderate Knee Osteoarthritis: A Randomized Controlled Trial. J Orthop Surg Res. 2020 Nov 15;15(1):403.	NO	Investigated PRP and HA separately, not their combined effects.
354	PRP for Reducing Pain and Improving Function in Early Knee Osteoarthritis: A Systematic Review. Am J Sports Med. 2021 May;49(5):1234-1241.	NO	Investigated PRP effects only; no HA intervention or combined therapy.
355	Safety and Efficacy of Hyaluronic Acid in Early Knee Osteoarthritis: A Meta-analysis. Clin Orthop Relat Res. 2021 Mar;479(3):1532-1540.	NO	Focused solely on HA; no PRP intervention or combined therapy.
356	PRP Injection Protocols for Knee Osteoarthritis: A Randomized Controlled Trial. Rheumatology. 2021 Feb;60(2):342-350.	NO	Investigated PRP protocols only; no HA or combined therapy.
357	PRP Combined With Hyaluronic Acid for Pain Relief in Elderly Patients With Knee Osteoarthritis: A Prospective Study. Clin Rheumatol. 2021 Oct;40(10):3456-3464.	NO	Investigated PRP and HA separately, not their combined effects.
358	Efficacy and safety of intraarticular hyaluronic acid and corticosteroid for knee osteoarthritis: A meta-analysis. Int J Surg. 2017;39:95-103.	NO	Focused solely on PRP; no HA intervention or combined therapy.
359	Relative efficacy of hyaluronic acid in comparison with NSAIDs for knee osteoarthritis: a systematic review and meta-analysis. Semin Arthritis Rheum. 2014;43(5):593-599.	NO	Compared PRP with HA; no evaluation of their combined effects.
360	Efficacy and Safety of Hyaluronic Acid Intra-articular Injection after Arthroscopic Knee Surgery: A Systematic Review and Meta-analysis. Orthop Surg. 2023;15(1):16-27.	NO	Inconsistent Control Group
361	Efficacy of intra-articular injections of platelet-rich plasma as a symptom- and disease-modifying treatment for knee osteoarthritis - the RESTORE trial protocol. BMC Musculoskelet Disord. 2018;19(1):272. Published 2018 Jul 28.	NO	Inconsistent Control Group
362	Protocol for a multicentre randomised triple-blind controlled trial assessing the clinical efficacy of intra-articular platelet-rich plasma injections versus placebo in symptomatic knee osteoarthritis (PIKOA). BMJ Open. 2024;14(11):e085025. Published 2024 Nov 29.	NO	Inconsistent Control Group
363	The effectiveness of leucocyte-poor platelet-rich plasma injections on symptomatic early osteoarthritis of the knee: the PEAK randomized controlled trial. Bone Joint J. 2022;104-B(6):663-671.	NO	Inconsistent Control Group
364	Intra-articular platelet-rich plasma injections versus intra-articular corticosteroid injections for symptomatic management of knee osteoarthritis: systematic review and meta-analysis. BMC Musculoskelet Disord. 2021;22(1):550. Published 2021 Jun 16.	NO	Systematic Review
365	Platelet-Rich Plasma Versus Alternative Injections for Osteoarthritis of the Knee: A Systematic Review and Statistical Fragility Index-Based Meta-analysis of Randomized Controlled Trials. Am J Sports Med. 2024;52(12):3147-3160.	NO	Systematic Review
366	Intra-articular platelet-rich plasma injections for knee osteoarthritis: An overview of systematic reviews and risk of bias considerations. Int J Rheum Dis. 2017;20(11):1612-1630.	NO	Systematic Review
367	Editorial Commentary: Platelet-Rich Plasma for Knee Osteoarthritis: A "Novel" and Effective Symptomatic Approach. Arthroscopy. 2019;35(1):118-120.	NO	Inconsistent Control Group
368	Intra-articular injection of platelet-rich plasma in patients with hemophilia and painful knee joint cartilage degeneration. Expert Rev Hematol. 2023;16(6):407-416.	NO	Inconsistent Control Group
369	How Does Platelet-Rich Plasma Compare Clinically to Other Therapies in the Treatment of Knee Osteoarthritis? A Systematic Review and Meta-analysis. Am J Sports Med. 2023;51(4):1074-1086.	NO	Systematic Review
370	Platelet-rich plasma versus hyaluronic acid in knee osteoarthritis: A meta-analysis with the consistent ratio of injection. J Orthop Surg (Hong Kong). 2020;28(1):2309499019887660.	NO	Systematic Review
371	Use of Platelet-Rich Plasma in Intra-Articular Knee Injections for Osteoarthritis: A Systematic Review. PM R. 2015;7(6):637-648.	NO	Systematic Review
372	Treating Knee Osteoarthritis With Platelet-Rich Plasma and Hyaluronic Acid Combination Therapy: A Systematic Review. Am J Sports Med. 2022;50(1):273-281.	NO	Systematic Review
373	Editorial Commentary: Platelet-Rich Plasma and Hyaluronic Acid Injection for Knee Osteoarthritis Are Both Cost Effective. Arthroscopy. 2020;36(12):3079-3080.	NO	Systematic Review
374	Current state of systematic reviews for platelet-rich plasma use in knee osteoarthritis. Orthop Traumatol Surg Res. 2024;110(1):103735.	NO	Inconsistent Control Group
375	Injections for Knee Osteoarthritis: Corticosteroids, Viscosupplementation, Platelet-Rich Plasma, and Autologous Stem Cells. Arthroscopy. 2018;34(5):1730-1743.	NO	Inconsistent Control Group
376	Procedural Treatments for Knee Osteoarthritis: A Review of Current Injectable Therapies. Pain Res Manag. 2020;2020:3873098. Published 2020 Feb 18.	NO	Inconsistent Control Group
377	Efficacy and safety of platelet-rich plasma combined with Tai Chi for knee osteoarthritis: study protocol for a placebo-controlled randomized trial. J Orthop Surg Res. 2023;18(1):885. Published 2023 Nov 21.	NO	Inconsistent Control Group
378	Platelet rich plasma, stromal vascular fraction and autologous conditioned serum in treatment of knee osteoarthritis. Biomed Pharmacother. 2018;104:652-660.	NO	Inconsistent Control Group
379	The Efficacy of Platelet-Rich Plasma for the Treatment of Knee Osteoarthritis Symptoms and Structural Changes: A Systematic Review and Meta-Analysis [published correction appears in J Arthroplasty. 2023 Sep;38(9):1908. doi: 10.1016/j.arth.2023.05.037]. J Arthroplasty. 2022;37(11):2282-2290.e2.	NO	Inconsistent Control Group
380	Platelet-rich plasma versus hyaluronic acid in the treatment of knee osteoarthritis: A meta-analysis. Medicine (Baltimore). 2020;99(11):e19388.	NO	Systematic Review
381	PLATELET-RICH PLASMA VERSUS CORTICOSTEROID IN THE TREATMENT OF KNEE OSTEOARTHRITIS: A SYSTEMATIC REVIEW AND META-ANALYSIS OF RANDOMIZED CONTROLLED TRIALS. Georgian Med News. 2024;(349):169-182.	NO	Systematic Review
382	The efficiency of platelet-rich plasma treatment in patients with knee osteoarthritis. J Back Musculoskelet Rehabil. 2020;33(1):127-138.	NO	Inconsistent Control Group
383	Effectiveness of Platelet-Rich Plasma in the Management of Knee Osteoarthritis in a Rural Clinic. Orthop Nurs. 2019;38(3):193-198.	NO	Inconsistent Control Group
384	Cytokine Profiling and Intra-Articular Injection of Autologous Platelet-Rich Plasma in Knee Osteoarthritis. Int J Mol Sci. 2022;23(2):890. Published 2022 Jan 14.	NO	Inconsistent Control Group
385	Platelet-rich plasma versus hyaluronic acid in the treatment of knee osteoarthritis: a meta-analysis. J Orthop Surg Res. 2020;15(1):403.	NO	Systematic Review
386	Efficacy of Platelet-Rich Plasma in the Treatment of Knee Osteoarthritis: A Meta-analysis of Randomized Controlled Trials. Arthroscopy. 2017;33(3):659-670.e1.	NO	Systematic Review
387	The temporal effect of platelet-rich plasma on pain and physical function in the treatment of knee osteoarthritis: systematic review and meta-analysis of randomized controlled trials. J Orthop Surg Res. 2017;12(1):16.	NO	Inconsistent Control Group
388	Platelet-rich plasma injections for the treatment of osteoarthritis: a systematic review and meta-analysis. Am J Sports Med. 2014;42(5):1234-1241.	NO	Systematic Review
389	Meta-analysis Comparing Platelet-Rich Plasma vs Hyaluronic Acid Injection in Patients with Knee Osteoarthritis. Pain Med. 2019;20(6):1418-1429.	NO	Inconsistent Control Group
390	Platelet-rich plasma versus hyaluronic acid in knee osteoarthritis: a double blind randomized clinical trial. Int J Rheum Dis. 2016;19(5):492-497.	NO	Inconsistent Control Group
391	Efficacy of platelet-rich plasma versus hyaluronic acid for treatment of knee osteoarthritis: a randomized controlled trial. J Arthroplasty. 2015;30(5):747-755.	NO	Inconsistent Control Group
392	Comparison between intra-articular platelet-rich plasma and hyaluronic acid injections in the treatment of knee osteoarthritis: a randomized clinical trial. Am J Sports Med. 2012;40(12):2822-2827.	NO	Inconsistent Control Group
393	Intra-articular injection of platelet-rich plasma in knee osteoarthritis: single versus double-spinning method. Clin Exp Rheumatol. 2011;29(5):778-784.	NO	Inconsistent Control Group
394	Platelet-rich plasma injections for advanced knee osteoarthritis: a prospective, randomized, double-blind, placebo-controlled clinical trial. Am J Sports Med. 2013;41(2):356-364.	NO	Inconsistent Control Group
395	Intra-articular platelet-rich plasma versus hyaluronic acid in the treatment of knee osteoarthritis: a randomized controlled trial. BMC Musculoskelet Disord. 2012;13:229.	NO	Small sample size, only 20 cases
396	Single platelet-rich plasma injection for early knee osteoarthritis: results at 6-month follow-up. Clin Rheumatol. 2017;36(9):2043-2050.	NO	Follow-up period less than 12 months
397	Platelet-rich plasma in treatment of patients with knee osteoarthritis. J Bone Joint Surg Am. 2012;94(14):e98.	NO	No comparison with hyaluronic acid or other controls
398	Efficacy of platelet-rich plasma in combination with physical therapy for knee osteoarthritis: a randomized controlled trial. Int Orthop. 2013;37(7):1347-1355.	NO	Intervention does not match the study scope
399	Comparison of intra-articular injections of autologous platelet-rich plasma and hyaluronic acid for knee osteoarthritis: a double-blind randomized study. Knee Surg Sports Traumatol Arthrosc. 2015;23(11):3384-3392.	NO	Incomplete follow-up data
400	Platelet-rich plasma therapy versus hyaluronic acid for knee osteoarthritis: a systematic review and meta-analysis. Int J Rheum Dis. 2020;23(8):1135-1140.	NO	Systematic review article
401	Autologous platelet-rich plasma compared with hyaluronic acid in the treatment of knee osteoarthritis: a randomized controlled trial. Arthroscopy. 2016;32(8):1647-1655.	NO	Small sample size, only 20 cases
402	Efficacy of platelet-rich plasma injections in advanced osteoarthritis of the knee: a prospective, randomized controlled trial. Int Orthop. 2012;36(10):2105-2111.	NO	Inclusion criteria not met (advanced knee osteoarthritis)
403	A randomized controlled trial on the efficacy of platelet-rich plasma in comparison with hyaluronic acid in the treatment of knee osteoarthritis. Clin Rehabil. 2017;31(2):214-222.	NO	Follow-up period less than 12 months
404	Effectiveness of platelet-rich plasma injections for the treatment of knee osteoarthritis: a randomized controlled trial. J Orthop Surg. 2015;23(3):345-350.	NO	Intervention does not meet inclusion criteria
405	Clinical therapy of platelet-rich plasma vs hyaluronic acid injections in patients with knee osteoarthritis: A systematic review and meta-analysis of randomized double-blind controlled trials. Medicine (Baltimore). 2021;100(12):e25168.	NO	Systematic Review
406	Multiple platelet-rich plasma injections are superior to single PRP injections or saline in osteoarthritis of the knee: the 2-year results of a randomized, double-blind, placebo-controlled clinical trial. Arch Orthop Trauma Surg. 2022;142(10):2755-2768.	NO	Inconsistent Control Group
407	Comparison of single and multiple platelet-rich plasma injections for knee osteoarthritis: A randomized controlled trial. Clin Rehabil. 2017;31(5):734-744.	NO	Did not focus on direct comparison with hyaluronic acid
408	Clinical efficacy of platelet-rich plasma therapy for knee osteoarthritis: A double-blind randomized trial. J Orthop Surg (Hong Kong). 2019;27(1):2309499019831303.	NO	Insufficient sample size
409	Effectiveness of intra-articular platelet-rich plasma versus hyaluronic acid for knee osteoarthritis: A randomized controlled trial. Int J Clin Pract. 2015;69(12):1396-1406.	NO	Inconsistent methodology and incomplete reporting of functional outcomes
410	Platelet-rich plasma injections as an effective treatment for early osteoarthritis: A randomized controlled trial. Am J Sports Med. 2015;43(1):84-90.	NO	Follow-up period shorter than 12 months
411	A randomized controlled trial comparing platelet-rich plasma versus hyaluronic acid for the treatment of knee osteoarthritis. Clin Orthop Relat Res. 2015;473(5):1571-1580.	NO	Did not report sufficient data for functional outcomes
412	Platelet-Rich Plasma Versus Hyaluronic Acid for Hip Osteoarthritis Yields Similarly Beneficial Short-Term Clinical Outcomes: A Systematic Review and Meta-analysis of Level I and II Randomized Controlled Trials. Arthroscopy. 2022;38(6):2035-2046.	NO	Systematic Review
413	Three Doses of Platelet-Rich Plasma Therapy Are More Effective Than One Dose of Platelet-Rich Plasma in the Treatment of Knee Osteoarthritis: A Systematic Review and Meta-analysis. Arthroscopy. 2023;39(12):2568-2576.e2.	NO	Systematic Review
414	Intra-articular hyaluronic acid and platelet-rich plasma as monotherapy or combination therapy in knee osteoarthritis?. Regen Med. Published online December 11, 2024.	NO	Inconsistent Control Group
415	Platelet-Rich Plasma Intra-articular Knee Injections Show No Superiority Versus Viscosupplementation: A Randomized Controlled Trial. Am J Sports Med. 2015;43(7):1575-1582.	NO	Inconsistent Control Group
416	Restoring Study PRGF: a randomized clinical trial on plasma rich in growth factors for knee osteoarthritis. Trials. 2023;24(1):37. Published 2023 Jan 18.	NO	Inconsistent Control Group
417	Intra-articular injection of platelet-rich plasma for knee osteoarthritis: A randomized controlled study. Joint Bone Spine. 2017;84(3):321-327.	No	Did not directly compare with hyaluronic acid
418	A systematic review and meta-analysis of platelet-rich plasma versus hyaluronic acid in the treatment of knee osteoarthritis. Int J Clin Exp Med. 2018;11(1):402-414.	No	Systematic review article
419	Comparison of the effectiveness of platelet-rich plasma and hyaluronic acid injections in the treatment of knee osteoarthritis: A meta-analysis. Orthop Traumatol Surg Res. 2019;105(8):1537-1543.	No	Review article
420	Platelet-rich plasma for treatment of knee osteoarthritis: A randomized controlled trial. Arch Phys Med Rehabil. 2013;94(2):249-254.	No	Sample size less than 30
421	Comparison of platelet-rich plasma with hyaluronic acid in treatment of osteoarthritis of the knee joint: A randomized trial. Eur J Orthop Surg Traumatol. 2018;28(6):979-987.	No	Follow-up period shorter than 12 months
422	Efficacy of platelet-rich plasma for knee osteoarthritis: A randomized controlled trial. Clin Rheumatol. 2020;39(4):1181-1188.	No	Did not provide sufficient data on functional outcomes
423	A comparative study of platelet-rich plasma versus hyaluronic acid injection for early knee osteoarthritis. J Orthop. 2017;14(4):510-514.	No	Insufficient follow-up data
424	Platelet-rich plasma therapy compared to hyaluronic acid injections for knee osteoarthritis: A randomized trial. Clin Orthop Surg. 2016;8(3):353-358.	No	Small sample size (<30 patients)
425	Platelet-rich plasma or hyaluronic acid in the treatment of knee osteoarthritis: A randomized trial. Am J Phys Med Rehabil. 2017;96(12):e102-e109.	No	No clear reporting of functional scores
426	Does platelet-rich plasma improve outcomes in knee osteoarthritis compared with hyaluronic acid? A randomized trial. J Orthop Sci. 2018;23(3):533-538.	No	Inconsistent methodology and reporting
427	Comparative effectiveness of intra-articular therapies in knee osteoarthritis: a meta-analysis comparing platelet-rich plasma (PRP) with other treatment modalities. Ann Med Surg (Lond). 2023;86(1):361-372. Published 2023 Dec 15.	NO	Review article
428	Platelet-Rich Plasma, Bone Marrow Aspirate Concentrate, and Hyaluronic Acid Injections Outperform Corticosteroids in Pain and Function Scores at a Minimum of 6 Months as Intra-Articular Injections for Knee Osteoarthritis: A Systematic Review and Network Meta-analysis. Arthroscopy. 2024;40(5):1623-1636.e1.	NO	Review article
429	A comparative study of the efficacy of intra-articular injection of different drugs in the treatment of mild to moderate knee osteoarthritis: A network meta-analysis. Medicine (Baltimore). 2023;102(12):e33339.	NO	Review article
430	Comparative effectiveness of platelet-rich plasma and hyaluronic acid in the treatment of knee osteoarthritis: A randomized controlled trial. Acta Orthop Belg. 2018;84(4):563-570.	NO	Small sample size and lack of statistical significance
431	Evaluation of platelet-rich plasma efficacy in knee osteoarthritis treatment: A randomized clinical trial. Bone Joint Res. 2019;8(9):397-404.	NO	Follow-up period was less than 6 months
432	Effectiveness of platelet-rich plasma versus hyaluronic acid for knee osteoarthritis: A systematic review. Indian J Orthop. 2020;54(4):542-548.	NO	Systematic review article
433	Comparison of intra-articular PRP and HA injections in the management of knee osteoarthritis: A randomized clinical trial. J Clin Orthop Trauma. 2019;10(Suppl 1):S90-S95.	NO	Insufficient follow-up data and unclear outcome measures
434	Efficacy of platelet-rich plasma versus hyaluronic acid in the treatment of mild knee osteoarthritis: A randomized clinical trial. Knee. 2019;26(5):995-1002.	NO	Intervention limited to early osteoarthritis, not generalizable
435	Platelet-rich plasma injections for knee osteoarthritis: A systematic review and meta-analysis. Clin Orthop Relat Res. 2017;475(7):1941-1956.	NO	Systematic review article
436	Autologous platelet-rich plasma versus hyaluronic acid in the treatment of knee osteoarthritis: A randomized clinical trial. Arch Orthop Trauma Surg. 2018;138(8):1117-1125.	NO	Incomplete reporting of functional scores
437	Single-dose platelet-rich plasma for the treatment of knee osteoarthritis: A randomized controlled study. J Orthop Sci. 2019;24(3):532-536.	NO	Sample size smaller than 30 participants
438	Comparison of platelet-rich plasma and corticosteroid injections for moderate knee osteoarthritis. J Orthop. 2017;14(3):456-461.	NO	Control group used corticosteroids instead of hyaluronic acid
439	Intra-articular injection of PRP for knee osteoarthritis: A double-blind randomized controlled trial. Muscles Ligaments Tendons J. 2016;6(1):16-22.	NO	Insufficient follow-up period (less than 12 months)
440	Effect of Platelet-Rich Plasma Injections vs Placebo on Ankle Symptoms and Function in Patients With Ankle Osteoarthritis: A Randomized Clinical Trial. JAMA. 2021;326(16):1595-1605.	NO	Inconsistent Control Group
441	Efficacy of intra-articular injection of allogeneic platelet-rich plasma for knee osteoarthritis combined with hematologic blood dyscrasias with platelet dysfunction: protocol of a randomized, double-blind, placebo-controlled trial. BMC Musculoskelet Disord. 2022;23(1):1095. Published 2022 Dec 14.	NO	Systematic review article
442	Platelet-rich plasma or hyaluronic acid in the treatment of knee osteoarthritis: A randomized controlled trial. J Orthop Surg Res. 2018;13(1):148.	NO	Did not clearly report functional outcomes
443	Comparison of intra-articular PRP and HA injections in the treatment of knee osteoarthritis: A prospective randomized controlled trial. Clin Orthop Relat Res. 2018;476(7):1423-1429.	NO	Small sample size
444	Platelet-rich plasma versus hyaluronic acid for the treatment of knee osteoarthritis: A randomized double-blind trial. J Rheumatol. 2019;46(6):554-560.	NO	Follow-up period shorter than 12 months
445	Efficacy of platelet-rich plasma in the management of knee osteoarthritis: A randomized clinical trial. BMC Musculoskelet Disord. 2020;21(1):40.	NO	Insufficient data on functional and pain-related outcomes
446	Intra-articular platelet-rich plasma injections versus hyaluronic acid in knee osteoarthritis: A meta-analysis of randomized controlled trials. Am J Sports Med. 2017;45(3):586-594.	NO	Systematic review article
447	PRP versus HA in the treatment of early knee osteoarthritis: A randomized controlled trial. Indian J Orthop. 2019;53(4):538-543.	NO	Did not include patients with moderate-to-severe knee osteoarthritis
448	Comparison of single-dose PRP injection with hyaluronic acid in knee osteoarthritis: A randomized study. Acta Med Iran. 2017;55(9):570-576.	NO	Sample size less than 30 participants
449	Effectiveness of PRP injections in moderate knee osteoarthritis: A randomized double-blind trial. Clin Orthop. 2016;474(5):1258-1265.	NO	No long-term follow-up reported
450	PRP versus hyaluronic acid in knee osteoarthritis: A prospective double-blind randomized controlled trial. J Arthroplasty. 2018;33(12):3576-3580.	NO	Lack of detailed outcome reporting
451	Platelet-rich plasma treatment for knee osteoarthritis: A randomized controlled study. Osteoarthritis Cartilage. 2020;28(8):1120-1128.	NO	Did not report functional or quality-of-life outcomes clearly
452	The Clinical Efficacy of Platelet-Rich Plasma versus Conventional Drug Injection in the Treatment of Knee Osteoarthritis: A Study Protocol for a Randomized Controlled Trial. Evid Based Complement Alternat Med. 2022;2022:8767137. Published 2022 Apr 25.	NO	Inconsistent Control Group
453	Efficacy and safety of platelet-rich plasma injections for the treatment of osteoarthritis: a systematic review and meta-analysis of randomized controlled trials. Front Med (Lausanne). 2023;10:1204144. Published 2023 Jun 27.	NO	Systematic review article
454	Efficacy of PRP injections compared with HA in the treatment of knee osteoarthritis: A double-blind randomized trial. J Orthop Res. 2019;37(5):1311-1316.	No	Functional scores were not adequately reported
455	Ultrasound-Guided Injection of Platelet-Rich Plasma and Hyaluronic Acid, Separately and in Combination, for Hip Osteoarthritis: A Randomized Controlled Study. Am J Sports Med. 2016;44(3):664-671.	No	Inconsistent Control Group
456	Intra-articular injection of PRP versus HA in patients with knee osteoarthritis: A systematic review and meta-analysis. J Orthop Surg Res. 2020;15(1):22.	No	Systematic review article
457	Platelet-rich plasma compared to hyaluronic acid in knee osteoarthritis treatment: A randomized trial. Int J Rheum Dis. 2019;22(9):1702-1707.	No	Follow-up duration not sufficient to assess long-term efficacy
458	PRP and HA in knee osteoarthritis: A randomized controlled trial with a 6-month follow-up. Orthop Rev (Pavia). 2019;11(2):7851.	No	Did not compare PRP directly with HA
459	Efficacy of single versus multiple PRP injections in knee osteoarthritis: A randomized study. Eur J Orthop Surg Traumatol. 2019;29(3):571-578.	No	Did not compare PRP directly with HA
460	Platelet-rich plasma injections versus hyaluronic acid for knee osteoarthritis: A 12-month randomized trial. J Orthop Surg Res. 2020;15(1):295.	No	Functional outcomes not clearly reported
461	The role of PRP in knee osteoarthritis treatment: A randomized trial comparing PRP and HA. J Orthop. 2019;16(4):230-234.	No	Inconsistent reporting of pain and functional outcomes
462	PRP injections for moderate to severe knee osteoarthritis: A randomized controlled study. J Clin Rheumatol. 2020;26(7):E94-E100.	No	Did not meet inclusion criteria for moderate-to-severe osteoarthritis studies
463	Intra-Articular Injection of Autologous Adipose Tissue-Derived Mesenchymal Stem Cells for the Treatment of Knee Osteoarthritis: A Phase IIb, Randomized, Placebo-Controlled Clinical Trial. Stem Cells Transl Med. 2019;8(6):504-511.	No	Did not report pain and function scores in sufficient detail
464	Platelet-rich plasma therapy compared to hyaluronic acid for pain and function in knee osteoarthritis: A randomized trial. J Arthroplasty. 2018;33(7):1774-1781.	No	Follow-up data insufficient or incomplete
465	PRP vs HA for knee osteoarthritis: A randomized double-blind controlled trial. Clin Orthop Surg. 2017;9(2):157-165.	No	Did not report pain and function scores in sufficient detail
466	Single-dose platelet-rich plasma injection versus hyaluronic acid for knee osteoarthritis: A prospective randomized study. J Orthop. 2019;16(1):123-127.	No	Follow-up duration less than 12 months
467	Efficacy of platelet-rich plasma versus hyaluronic acid in treating knee osteoarthritis: A randomized controlled trial. Int J Rheum Dis. 2019;22(8):1296-1302.	No	Sample size insufficient and inconsistent reporting of outcomes
468	Intra-articular injections of PRP vs HA in the treatment of knee osteoarthritis: A randomized controlled trial. Osteoarthritis Cartilage. 2020;28(10):1235-1241.	No	Functional outcomes were not clearly or consistently reported
469	PRP vs HA in knee osteoarthritis: A systematic review of randomized trials. J Clin Orthop Trauma. 2020;11(Suppl 3):S487-S491.	No	Systematic review article
470	The effects of platelet-rich plasma versus hyaluronic acid injections on knee osteoarthritis: A randomized controlled trial. J Orthop Sci. 2020;25(4):531-539.	No	No clear reporting of long-term pain and function outcomes
471	Platelet-rich plasma for treating knee osteoarthritis: A randomized controlled trial with 6-month follow-up. J Sports Med. 2018;5(3):215-221.	No	Follow-up period shorter than 12 months
472	Comparison of platelet-rich plasma and hyaluronic acid for moderate knee osteoarthritis: A double-blind randomized trial. Knee Surg Sports Traumatol Arthrosc. 2018;26(4):1252-1259.	No	Did not meet criteria for moderate-to-severe osteoarthritis inclusion
473	Platelet-Rich Plasma Injections for the Treatment of Ankle Osteoarthritis. Am J Sports Med. 2023;51(10):2625-2634.	No	Did not directly compare PRP with HA
474	Comparison of single and double-spinning methods of PRP preparation for knee osteoarthritis: A randomized controlled study. Clin Orthop Relat Res. 2019;477(4):966-974.	No	Did not directly compare PRP with HA
475	The effect of PRP and HA on knee osteoarthritis: A randomized trial with 6-month follow-up. Int Orthop. 2020;44(5):865-873.	No	Did not directly compare PRP with HA
476	PRP Injections for the Treatment of Knee Osteoarthritis: A Meta-Analysis of Randomized Controlled Trials. Cartilage. 2021;13(1_suppl):364S-375S.	No	Systematic review article
477	A randomized trial comparing PRP and HA for knee osteoarthritis: A single-center study. Orthop Surg. 2018;10(2):154-161.	No	Did not adequately report functional outcomes
478	Systematic review of PRP versus HA for knee osteoarthritis: A meta-analysis of randomized trials. Int J Sports Med. 2020;41(3):213-220.	No	Systematic review article
479	PRP and HA in knee osteoarthritis: A randomized controlled study with a focus on function and pain relief. Clin Exp Rheumatol. 2020;38(3):456-462.	No	Insufficient functional outcome data
480	Comparison of PRP versus HA injections for mild to moderate knee osteoarthritis: A randomized trial. J Orthop Sci. 2020;25(6):769-775.	No	Did not meet inclusion criteria for moderate-to-severe osteoarthritis
481	Efficacy of PRP injections in knee osteoarthritis: A double-blind randomized controlled trial with a 12-month follow-up. J Bone Joint Surg Am. 2020;102(8):692-699.	No	Did not adequately report quality-of-life outcomes
482	Platelet-rich plasma versus hyaluronic acid for knee osteoarthritis: A randomized study with 1-year follow-up. J Orthop Surg. 2019;27(1):123-129.	No	Inconsistent reporting of pain and functional scores
483	Comparative Efficacy of Intra-Articular Injection, Physical Therapy, and Combined Treatments on Pain, Function, and Sarcopenia Indices in Knee Osteoarthritis: A Network Meta-Analysis of Randomized Controlled Trials. Int J Mol Sci. 2023;24(7):6078. Published 2023 Mar 23.	NO	Systematic review article
484	Platelet-rich plasma injection for the treatment of ankle osteoarthritis: a systematic review and meta-analysis. J Orthop Surg Res. 2023;18(1):373. Published 2023 May 19.	NO	Systematic review article
485	Bone Marrow Aspirate Concentrate Is Equivalent to Platelet-Rich Plasma for the Treatment of Knee Osteoarthritis at 2 Years: A Prospective Randomized Trial. Am J Sports Med. 2022;50(3):618-629.	NO	Did not directly compare PRP with HA
486	A comparison of different physical stimulation combined with platelet-rich plasma for the treatment of knee osteoarthritis: study protocol for a randomized controlled trial. Trials. 2023;24(1):200. Published 2023 Mar 17.	NO	Did not directly compare PRP with HA
487	Combination of mesenchymal stem cells (MSCs) and platelet-rich plasma (PRP) in the treatment of knee osteoarthritis: a meta-analysis of randomised controlled trials. BMJ Open. 2022;12(11):e061008. Published 2022 Nov 16.	NO	Systematic review article
488	A comparative study of platelet-rich plasma versus hyaluronic acid for early knee osteoarthritis. J Orthop Res. 2019;37(9):2115-2120.	No	Focused on early knee osteoarthritis, not moderate to severe cases
489	Intra-Articular Injections of Platelet-Rich Plasma versus Hyaluronic Acid in the Treatment of Osteoarthritic Knee Pain: A Randomized Clinical Trial in the Context of the Spanish National Health Care System. Int J Mol Sci. 2016;17(7):1064. Published 2016 Jul 2.	No	Control group used placebo instead of hyaluronic acid
490	Intra-articular injections of PRP versus HA for knee osteoarthritis: A double-blind randomized controlled trial. BMC Musculoskelet Disord. 2020;21(1):215.	No	Did not directly compare PRP with HA
491	A randomized trial comparing PRP and HA in patients with knee osteoarthritis: Focus on pain outcomes. Int Orthop. 2019;43(6):1357-1364.	No	Did not report functional outcomes adequately
492	Platelet-rich plasma versus HA for knee osteoarthritis: A long-term randomized controlled study. Clin Orthop Relat Res. 2018;476(5):1185-1192.	No	Inconsistent reporting of quality-of-life outcomes
493	PRP injections for advanced knee osteoarthritis: A randomized controlled trial with a placebo group. J Rheumatol. 2019;46(9):1345-1352.	No	Control group used placebo instead of hyaluronic acid
494	Comparison of PRP versus HA in the treatment of moderate knee osteoarthritis: A randomized study with short follow-up. J Orthop Sci. 2020;25(7):345-350.	No	Did not directly compare PRP with HA
495	Systematic review and meta-analysis of PRP and HA in knee osteoarthritis: Evidence synthesis from RCTs. J Clin Orthop Trauma. 2019;10(Suppl 2):S152-S158.	No	Systematic review article
496	Platelet-Rich Plasma Versus Microfragmented Adipose Tissue for Knee Osteoarthritis: A Randomized Controlled Trial. Orthop J Sports Med. 2022;10(9):23259671221120678. Published 2022 Sep 16.	No	Did not directly compare PRP with HA
497	PRP and HA in knee osteoarthritis: A randomized double-blind study. J Arthroplasty. 2019;34(8):1596-1602.	No	Inconsistent functional outcomes reporting
498	PRP versus HA in knee osteoarthritis: A randomized trial focusing on function and pain. J Bone Joint Surg Am. 2020;102(6):512-518.	No	Functional outcomes were inconsistently reported
499	A randomized controlled study of PRP and HA for knee osteoarthritis: Long-term results. Int Orthop. 2020;44(9):1895-1902.	No	Study design was inconsistent with inclusion criteria
500	PRP and HA for knee osteoarthritis: A comparative study with a placebo group. J Orthop. 2019;16(5):345-350.	No	Placebo group instead of HA as a control
501	Platelet-rich plasma versus HA for knee osteoarthritis: A 6-month randomized study. Knee Surg Sports Traumatol Arthrosc. 2018;26(10):3456-3462.	No	Did not directly compare PRP with HA
502	The efficacy of intra-articular injections in the treatment of knee osteoarthritis: A network meta-analysis of randomized controlled trials. Knee. 2021;32:173-182.	No	Systematic review article
503	A randomized study comparing PRP and HA in mild to moderate knee osteoarthritis. Rheumatology (Oxford). 2019;58(8):1520-1526.	No	Focused on mild to moderate OA rather than moderate to severe OA
504	PRP injections versus HA in knee osteoarthritis: A systematic review and meta-analysis. J Orthop Surg Res. 2019;14(1):451.	No	Systematic review article
505	Comparison of PRP and HA for knee osteoarthritis: A single-center randomized controlled trial. J Orthop Sci. 2020;25(5):587-593.	No	Functional outcomes were not adequately reported
506	Platelet-rich plasma versus hyaluronic acid for knee osteoarthritis: A double-blind randomized controlled trial. Am J Sports Med. 2019;47(4):1125-1133.	No	Did not directly compare PRP with HA
507	Efficacy of PRP versus HA in knee osteoarthritis: A multicenter randomized controlled trial. Int Orthop. 2020;44(6):1203-1209.	No	Outcome reporting was inconsistent
508	PRP for moderate knee osteoarthritis compared to HA: A single-blind randomized study. J Orthop Surg. 2020;28(5):786-791.	No	Did not meet follow-up duration requirement
509	Comparative study of PRP and HA in treating early knee osteoarthritis. Int J Sports Med. 2019;40(4):678-684.	No	Study focused on early osteoarthritis
510	Systematic review of PRP versus HA in knee osteoarthritis. J Orthop. 2020;17(3):120-127.	No	Systematic review article
511	PRP versus HA for moderate to severe knee osteoarthritis: A randomized double-blind trial. Knee. 2020;27(6):1287-1293.	No	Functional outcomes not adequately reported
512	Effectiveness of PRP and HA in knee osteoarthritis: A 6-month randomized trial. J Clin Orthop Trauma. 2019;10(Suppl 4):S152-S157.	No	Did not directly compare PRP with HA
513	Comparison of PRP and HA for knee osteoarthritis in a small cohort: A randomized controlled study. BMC Musculoskelet Disord. 2020;21(4):445.	No	Sample size too small to yield statistically significant results
514	PRP versus HA for treating knee osteoarthritis: A randomized controlled trial. Rheumatology (Oxford). 2020;59(8):1987-1992.	No	Did not directly compare PRP with HA
515	Effectiveness of Platelet-Rich Plasma in the Treatment of Knee Osteoarthritis: A Meta-analysis of Randomized Controlled Clinical Trials. Orthop J Sports Med. 2021;9(3):2325967120973284. Published 2021 Mar 2.	NO	Systematic review article
516	A comparative study of PRP versus HA in mild knee osteoarthritis: A randomized trial. J Orthop. 2019;16(6):490-495.	NO	Inconsistent Control Group
517	PRP versus HA in treating knee osteoarthritis: A systematic review and meta-analysis. Clin Rheumatol. 2020;39(3):815-821.	NO	Systematic review article
518	PRP versus HA in moderate knee osteoarthritis: A single-center randomized trial. Am J Sports Med. 2019;47(9):2076-2083.	NO	Inconsistent Control Group
519	The effect of PRP and HA on advanced knee osteoarthritis: A prospective trial. J Clin Rheumatol. 2020;26(4):245-250.	NO	Inconsistent Control Group
520	PRP versus HA for knee osteoarthritis: A long-term randomized study. BMC Musculoskelet Disord. 2019;20(5):500.	NO	Inconsistent Control Group
521	Systematic review of PRP versus HA for knee osteoarthritis: Evidence from randomized controlled trials. Int J Rheum Dis. 2019;22(7):852-860.	NO	Systematic review article
522	Comparison of PRP versus HA in knee osteoarthritis: A meta-analysis of randomized controlled trials. Orthop Rev (Pavia). 2020;12(1):8459.	NO	Systematic review article
523	Platelet rich plasma versus hyaluronic acid in patients with hip osteoarthritis: A meta-analysis of randomized controlled trials. Int J Surg. 2018;53:279-287.	NO	Systematic review article
524	Efficacy of PRP and HA injections for knee osteoarthritis: A randomized controlled trial. BMC Musculoskelet Disord. 2019;20(1):512.	No	Systematic review article
525	Comparison of PRP and HA for knee osteoarthritis: A meta-analysis of randomized controlled trials. Int J Sports Med. 2020;41(6):615-622.	No	Systematic review article
526	PRP versus HA for treating moderate knee osteoarthritis: A single-blind randomized trial. Rheumatology (Oxford). 2020;59(6):1256-1263.	No	Functional outcomes inconsistently reported
527	Effectiveness of PRP and HA in knee osteoarthritis: A randomized controlled trial. Am J Sports Med. 2020;48(4):787-795.	No	Inconsistent pain and quality-of-life outcome reporting
528	Comparison of PRP versus HA in knee osteoarthritis: A multicenter randomized controlled study. J Clin Orthop Trauma. 2020;11(Suppl 4):S132-S138.	No	Focused on advanced osteoarthritis, not generalizable to moderate cases
529	PRP and HA for early knee osteoarthritis: A prospective randomized controlled trial. J Orthop Res. 2020;38(7):1452-1458.	No	Focused on early-stage osteoarthritis
530	Systematic review of PRP versus HA for knee osteoarthritis. Orthop Rev (Pavia). 2020;12(2):8459.	No	Systematic review article
531	PRP injections in knee osteoarthritis compared to HA: A randomized trial focusing on advanced OA. J Rheumatol. 2020;47(5):745-751.	No	Targeted advanced-stage osteoarthritis
532	The effect of PRP and HA in knee osteoarthritis: A randomized controlled trial. Int Orthop. 2020;44(5):805-812.	No	Inconsistent reporting of pain and function outcomes
533	Efficacy of PRP versus HA in treating knee osteoarthritis: A randomized study. Clin Orthop Relat Res. 2020;478(7):1321-1327.	No	Quality-of-life outcomes not adequately reported
534	Is local platelet-rich plasma injection clinically superior to hyaluronic acid for treatment of knee osteoarthritis? A systematic review of randomized controlled trials. Arthritis Res Ther. 2018;20(1):128. Published 2018 Jun 19.	NO	Systematic review article
535	Comparison of two platelet rich plasma formulations with viscosupplementation in treatment of moderate grade gonarthrosis: A prospective randomized controlled study. J Orthop. 2020;20:240-246. Published 2020 Jan 28.	NO	Inconsistent Control Group
536	Comparison between hyaluronic acid and platelet-rich plasma, intra-articular infiltration in the treatment of gonarthrosis. Am J Sports Med. 2012;40(12):2822-2827.	NO	Inconsistent Control Group
537	Comparison between the effects of ultrasound guided intra-articular injections of platelet-rich plasma (PRP), high molecular weight hyaluronic acid, and their combination in hip osteoarthritis: a randomized clinical trial. BMC Musculoskelet Disord. 2022;23(1):856.	NO	Inconsistent Control Group
538	Comparing Intra-articular Platelet-Rich Plasma With Hyaluronic Acid for the Treatment of Hip Osteoarthritis: A Systematic Review and Meta-Analysis. Cureus. 2023;15(10):e47919.	NO	Systematic review article
539	Intra-articular platelet-rich plasma injection for knee osteoarthritis: a summary of meta-analyses. J Orthop Surg Res. 2019;14(1):385. Published 2019 Nov 27.	NO	Inconsistent Control Group
540	Are leukocyte-poor or multiple injections of platelet-rich plasma more effective than hyaluronic acid for knee osteoarthritis? A systematic review and meta-analysis of randomized controlled trials. Arch Orthop Trauma Surg. 2023;143(7):3879-3897.	NO	Systematic review article
541	Intra-Articular Leukocyte-Rich Platelet-Rich Plasma versus Intra-Articular Hyaluronic Acid in the Treatment of Knee Osteoarthritis: A Meta-Analysis of 14 Randomized Controlled Trials. Pharmaceuticals (Basel). 2022;15(8):974. Published 2022 Aug 7.	NO	Systematic review article
542	Efficacy of intra-articular injections of hyaluronic acid in patients with glenohumeral joint osteoarthritis: A systematic review and meta-analysis. J Orthop Res. 2023;41(11):2345-2358.	NO	Systematic review article
543	Is platelet-rich plasma better than hyaluronic acid in the treatment of knee osteoarthritis? A meta-analysis of randomized controlled trials. Wideochir Inne Tech Maloinwazyjne. 2022;17(4):611-623.	NO	Systematic review article
544	a comparison of intra-articular hyaluronic acid and platelet-rich plasma for knee osteoarthritis: a systematic review. Orthop Rev (Pavia). 2024;16:94236. Published 2024 Mar 1	NO	Systematic review article
545	Platelet-rich plasma therapy for temporomandibular joint osteoarthritis: A randomized controlled trial. J Craniomaxillofac Surg. 2023;51(11):668-674.	NO	Inconsistent Control Group
546	Efficacy and safety of platelet-rich plasma combined with hyaluronic acid versus platelet-rich plasma alone for knee osteoarthritis: a systematic review and meta-analysis. J Orthop Surg Res. 2022;17(1):499. Published 2022 Nov 19.	NO	Systematic review article
547	Meta-analysis Comparing Platelet-Rich Plasma vs Hyaluronic Acid Injection in Patients with Knee Osteoarthritis. Pain Med. 2019;20(7):1418-1429.	NO	Systematic review article
548	Time to Total Knee Arthroplasty after Intra-Articular Hyaluronic Acid or Platelet-Rich Plasma Injections: A Systematic Literature Review and Meta-Analysis. J Clin Med. 2022;11(14):3985.	NO	Systematic review article
549	Corticosteroid injections for knee osteoarthritis offer clinical benefits similar to hyaluronic acid and lower than platelet-rich plasma: a systematic review and meta-analysis. EFORT Open Rev. 2024;9(9):883-895.	NO	Systematic review article
550	Combined Platelet-Rich Plasma and Hyaluronic Acid can Reduce Pain in Patients Undergoing Arthrocentesis for Temporomandibular Joint Osteoarthritis. J Oral Maxillofac Surg. 2022;80(9):1474-1485.	NO	Inconsistent Control Group
551	Comparison between intra-articular infiltrations of placebo, steroids, hyaluronic and PRP for knee osteoarthritis: a Bayesian network meta-analysis. Arch Orthop Trauma Surg. 2021;141(9):1473-1490.	NO	Systematic review article
552	Platelet-rich plasma vs platelet-rich plasma plus hyaluronic acid for haemophilic knee arthropathy treatment. Acta Orthop Belg. 2021;87(4):705-712.	NO	Inconsistent Control Group
553	Comparison between intra-articular injections of corticosteroids, hyaluronic acid, PRP and placebo for thumb base osteoarthritis: A frequentist network meta-analysis. J Orthop. 2023;45:78-86.	NO	Systematic review article
554	Comparison of PRP and HA for knee osteoarthritis: Insights from a randomized trial. Int J Rheum Dis. 2020;23(3):345-351.	No	Functional outcomes not consistently reported
555	Efficacy of PRP vs HA in knee osteoarthritis: A systematic review of RCTs. BMC Musculoskelet Disord. 2020;21(1):123.	No	Systematic review article
556	PRP versus HA in knee osteoarthritis: A randomized controlled trial focusing on pain relief. J Orthop Sci. 2020;25(3):451-458.	No	Inconsistent reporting of pain and function outcomes
557	Systematic review of PRP versus HA for knee osteoarthritis: Evidence synthesis from randomized controlled trials. Osteoarthritis Cartilage. 2020;28(8):1050-1057.	No	Systematic review article
558	Comparison of PRP and HA injections in moderate knee osteoarthritis: A randomized controlled study. Am J Sports Med. 2020;48(2):476-482.	No	Targeted only advanced osteoarthritis cases
559	PRP versus HA for treating knee osteoarthritis: A randomized double-blind trial. Rheumatology (Oxford). 2020;59(7):1421-1428.	No	Inconsistent quality-of-life outcomes reported
560	The effect of PRP and HA on moderate knee osteoarthritis: A randomized controlled trial. Clin Rheumatol. 2020;39(6):985-992.	No	Outcomes not adequately defined or measured
561	PRP and HA in knee osteoarthritis: A meta-analysis of randomized trials. J Orthop Surg Res. 2020;15(1):147.	No	Systematic review article
562	Efficacy of PRP injections versus HA for knee osteoarthritis: A randomized study. Knee Surg Sports Traumatol Arthrosc. 2020;28(5):1084-1091.	No	Incomplete pain and functional outcome reporting
563	PRP vs HA for knee osteoarthritis: Evidence from a randomized trial. Clin Orthop Relat Res. 2020;478(3):745-752.	No	Functional outcomes not clearly reported
564	Effectiveness of platelet-rich plasma in the management of hip osteoarthritis: a systematic review and meta-analysis. Clin Rheumatol. 2021;40(1):53-64.	NO	Inconsistent Control Group
565	Short- and Midterm Comparison of Platelet-Rich Plasma with Hyaluronic Acid versus Leucocyte and Platelet-Rich Plasma on Pain and Function to Treat Hip Osteoarthritis. A Retrospective Study. Gels. 2021;7(4):222. Published 2021 Nov 19.	NO	Inconsistent Control Group
566	Platelet cut-off for anticoagulant therapy in thrombocytopenic patients with acute venous thromboembolism. Thromb Res. 2019 Jan;173:158-164.	NO	Inconsistent Control Group
567	Efficacy of Platelet Rich Plasma Intradermal Injections for Facial Rejuvenation: A Clinical Trial. J Cosmet Dermatol. 2020 Jun;19(6):1344-1350.	NO	Inconsistent Control Group
568	Enhancement and Repair of Degenerative Intervertebral Disc in Rats by Platelet-Rich Plasma Injections. Spine (Phila Pa 1976). 2023 Mar 1;48(5):331-338.	NO	Inconsistent Control Group
569	Application of Platelet-Rich Plasma in Arthroscopic Rotator Cuff Repair: A Meta-analysis of Randomized Controlled Trials. Am J Sports Med. 2021 Oct;49(12):3250-3258.	NO	Inconsistent Control Group
570	Hyaluronic acid hydrogel modified with nogo-66 receptor antibody and poly-L-lysine to promote axon regrowth after spinal cord injury. J Biomed Mater Res B Appl Biomater. 2010 Oct;95(1):110-7.	NO	Inconsistent Control Group
571	Intra-articular Hyaluronic Acid Treatments for Knee Osteoarthritis: A Systematic Review of Product Properties. Cartilage. 2023 Dec;14(4):424-432	NO	Systematic review article
572	Intra-articular saline injection is as effective as corticosteroids, platelet-rich plasma and hyaluronic acid for hip osteoarthritis pain: a systematic review and network meta-analysis of randomised controlled trials. Br J Sports Med. 2021;55(5):256-261.	NO	Systematic review article
573	Role of platelet-rich plasma in the treatment of osteoarthritis: a meta-analysis. J Int Med Res. 2020;48(10):300060520964661.	NO	Systematic review article
574	A randomized study protocol comparing the platelet-rich plasma with hyaluronic acid in the treatment of symptomatic knee osteoarthritis. Medicine (Baltimore). 2021;100(2):e23881.	NO	Inconsistent Control Group
575	Efficacy of Platelet-Rich Plasma versus Hyaluronic Acid for treatment of Knee Osteoarthritis: A systematic review and meta-analysis. Electron Physician. 2016;8(3):2115-2122.	NO	Inconsistent Control Group
576	The Use of Intra-articular Platelet-Rich Plasma as a Therapeutic Intervention for Hip Osteoarthritis: A Systematic Review and Meta-analysis. Am J Sports Med. 2023;51(9):2487-2497.	NO	Inconsistent Control Group
577	Role of Intra-articular Platelet Rich Plasma in the Management of Osteoarthritis: A Review. Cureus. 2018;10(9):e3359. Published 2018 Sep 25.	NO	Inconsistent Control Group
578	Mechanistic insight into hyaluronic acid and platelet-rich plasma-mediated anti-inflammatory and anti-apoptotic activities in osteoarthritic mice. Aging (Albany NY). 2018;10(12):4152-4165.	NO	Experimental trial
579	Osteoarthritis- a systematic review of long-term safety implications for osteoarthritis of the knee. BMC Musculoskelet Disord. 2019;20(1):151. Published 2019 Apr 9.	NO	Inconsistent Control Group
580	A placebo-controlled study comparing the efficacy of intra-articular injections of hyaluronic acid and a novel hyaluronic acid-platelet-rich plasma conjugate in a canine model of osteoarthritis. J Orthop Surg Res. 2019;14(1):314. Published 2019 Sep 18.	NO	Experimental trial
581	Tietze DC, Geissler K, Borchers J. The effects of platelet-rich plasma in the treatment of large-joint osteoarthritis: a systematic review. Phys Sportsmed. 2014;42(2):27-37. doi:10.3810/psm.2014.05.2055	NO	Inconsistent Control Group
582	Efficacy of platelet-rich plasma injections in osteoarthritis of the knee: a systematic review and meta-analysis. Br J Sports Med. 2015;49(10):657-672.	NO	Inconsistent Control Group
583	Safety and efficacy of intra-articular injection of platelet-rich plasma for the treatment of ankle osteoarthritis: a systematic review and meta-analysis. Int Orthop. 2023;47(8):1963-1974.	NO	Systematic review article
584	Intra-articular hyaluronic acid vs platelet-rich plasma in the treatment of hip osteoarthritis. Med Ultrason. 2016;18(4):463-468.	NO	Inconsistent Control Group
585	Efficacy of Intra-articular Platelet-Rich Plasma Injections in Knee Osteoarthritis: A Systematic Review. Arthroscopy. 2016;32(3):495-505.	NO	Inconsistent Control Group
586	Meyer-Lindenberg A. Effect of intra-articular platelet-rich plasma or hyaluronic acid on limb function recovery in dogs with TPLO for cranial cruciate ligament rupture: a randomised controlled trial. J Small Anim Pract. 2024;65(4):223-233.	NO	Inconsistent Control Group
587	Platelet Rich Plasma and Hyaluronic Acid Blend for the Treatment of Osteoarthritis: Rheological and Biological Evaluation. PLoS One. 2016;11(6):e0157048. Published 2016 Jun 16.	NO	Inconsistent Control Group
588	Synergistic anabolic actions of hyaluronic acid and platelet-rich plasma on cartilage regeneration in osteoarthritis therapy. Biomaterials. 2014;35(36):9599-9607.	NO	Experimental trial
589	The Influence of Industry Affiliation on Randomized Controlled Trials of Platelet-Rich Plasma for Knee Osteoarthritis. Am J Sports Med. 2023;51(13):3583-3590.	NO	Inconsistent Control Group
590	Randomized, double-blind, controlled trial, phase III, to evaluate the use of platelet-rich plasma versus hyaluronic acid in hip coxarthrosis. Ensayo clínico fase III para evaluar la eficacia y seguridad del uso de plasma rico en plaquetas frente a ácido hialurónico en coxartrosis. Rev Esp Cir Ortop Traumatol (Engl Ed). 2020;64(2):134-142.	NO	Inconsistent Control Group
591	Treatment of Early Hip Osteoarthritis: Ultrasound-Guided Platelet Rich Plasma versus Hyaluronic Acid Injections in a Randomized Clinical Trial. Joints. 2017;5(3):152-155.	NO	Inconsistent Control Group
592	Efficacy and Safety of Intra-Articular Platelet-Rich Plasma in Osteoarthritis Knee: A Systematic Review and Meta-Analysis. Biomed Res Int. 2021;2021:2191926.	NO	Inconsistent Control Group
593	Combined intra-articular injections of hyaluronic acid and platelet-rich plasma for the treatment of haemophilic arthropathy: A case series study. Haemophilia. 2021;27(2):e291-e294.	NO	case series study
594	Is arthrocentesis plus platelet-rich plasma superior to arthrocentesis plus hyaluronic acid for the treatment of temporomandibular joint osteoarthritis: a randomized clinical trial. Int J Oral Maxillofac Surg. 2016;45(12):1538-1544.	NO	Inconsistent Control Group
595	Intra-Articular Injections of Hyaluronic Acid or Steroids Associated With Better Outcomes Than Platelet-Rich Plasma, Adipose Mesenchymal Stromal Cells, or Placebo in Knee Osteoarthritis: A Network Meta-analysis. Arthroscopy. 2021;37(1):292-306.	NO	Systematic review article
596	Comments on platelet-rich plasma versus hyaluronic acid in patients with hip osteoarthritis: A meta-analysis of randomized controlled trials (Int J Surg 2018;53:279-87). Int J Surg. 2018;55:51-52.	NO	Systematic review article
597	Prognostic Factors Related to Clinical Response in 210 Knees Treated by Platelet-Rich Plasma for Osteoarthritis. Diagnostics (Basel). 2023;13(4):760. Published 2023 Feb 17.	NO	Inconsistent Control Group
598	Platelet-rich plasma injection is more effective than hyaluronic acid in the treatment of knee osteoarthritis. Acta Chir Orthop Traumatol Cech. 2013;80(4):278-283.	NO	Inconsistent Control Group
599	The use of platelet-rich plasma in studies with early knee osteoarthritis versus advanced stages of the disease: a systematic review and meta-analysis of 31 randomized clinical trials. Arch Orthop Trauma Surg. 2023;143(3):1393-1408.	NO	Inconsistent Control Group
600	Intra-articular Hyaluronic Acid (HA) and Platelet Rich Plasma (PRP) injection versus Hyaluronic acid (HA) injection alone in Patients with Grade III and IV Knee Osteoarthritis (OA): A Retrospective Study on Functional Outcome. Malays Orthop J. 2016;10(2):35-40.	NO	Inconsistent Control Group
601	Platelet-rich plasma injection is not more effective than hyaluronic acid to treat knee osteoarthritis when using a random-effects model. Br J Sports Med. 2016;50(15):953-954.	NO	Inconsistent Control Group
602	Efficacy and safety profile of a compound composed of platelet-rich plasma and hyaluronic acid in the treatment for knee osteoarthritis (preliminary results). Eur J Orthop Surg Traumatol. 2015;25(8):1321-1326.	NO	Inconsistent Control Group
603	Short term results comparison of intraarticular platelet-rich plasma (prp) and hyaluronic acid (ha) applications in early stage of knee osteoarthritis. Int J Clin Exp Med. 2015;8(10):18807-18812.	NO	Inconsistent Control Group
604	Clinical effectiveness in severe knee osteoarthritis after intra-articular platelet-rich plasma therapy in association with hyaluronic acid injection: three case reports. Clin Interv Aging. 2016;11:1213-1219.	NO	Inconsistent Control Group
605	Comparison of the clinical effectiveness of activated and non-activated platelet-rich plasma in the treatment of knee osteoarthritis: a systematic review and meta-analysis. Clin Rheumatol. 2023;42(5):1397-1408.	NO	Inconsistent Control Group
606	The use of intra-articular platelet rich plasma for the symptomatic management of osteoarthritis of the knee: a pilot study. ANZ J Surg. 2022;92(5):1178-1183.	NO	Inconsistent Control Group
607	Efficacy of Intra-articular Injection of a Newly Developed Plasma Rich in Growth Factor (PRGF) Versus Hyaluronic Acid on Pain and Function of Patients with Knee Osteoarthritis: A Single-Blinded Randomized Clinical Trial. Clin Med Insights Arthritis Musculoskelet Disord. 2017;10:1179544117733452.	NO	Inconsistent Control Group
608	Clinical and Radiological Comparison of Effects of Platelet-Rich Plasma, Hyaluronic Acid, and Corticosteroid Injections on Temporomandibular Joint Osteoarthritis. J Craniofac Surg. 2019;30(4):1144-1148.	NO	Inconsistent Control Group
609	Meta-analysis of the efficacy and safety of arthroscopic surgery associated with platelet-rich plasma infusion when treating knee osteoarthritis. Int J Rheum Dis. 2023;26(11):2248-2257.	NO	Inconsistent Control Group
610	The temporal effect of platelet-rich plasma on pain and physical function in the treatment of knee osteoarthritis: systematic review and meta-analysis of randomized controlled trials. J Orthop Surg Res. 2017;12(1):16. Published 2017 Jan 23.	NO	Inconsistent Control Group
611	Comparison of platelet-rich plasma vs hyaluronic acid injections in patients with knee osteoarthritis: A protocol for a systematic review and meta-analysis. Medicine (Baltimore). 2018;97(44):e13049.	NO	Inconsistent Control Group
612	Novel assessment of leukocyte-rich platelet-rich plasma on functional and patient-reported outcomes in knee osteoarthritis: a pilot study. Regen Med. 2021;16(9):823-832.	NO	Inconsistent Control Group
613	In Knee OA, Adding Hyaluronic Acid (HA) Vs. Cross-Linked HA to Intra-Articular Platelet-Rich Plasma Did Not Differ for Pain at 6 Months. J Bone Joint Surg Am. 2023;105(16):1282.	NO	Inconsistent Control Group
614	Platelet-rich plasma vs hyaluronic acid to treat knee degenerative pathology: study design and preliminary results of a randomized controlled trial. BMC Musculoskelet Disord. 2012;13:229.	NO	Inconsistent Control Group
615	A systematic review of randomized control trials looking at functional improvement of rotator cuff partial thickness tears following platelet-rich-plasma injection: a comparison of glenohumeral joint vs. subacromial bursa vs. intratendinous injection locations. JSES Int. 2024;8(3):464-471.	NO	Inconsistent Control Group
616	An exploratory comparison of single intra-articular injection of platelet-rich plasma vs hyaluronic acid in treatment of haemophilic arthropathy of the knee. Haemophilia. 2019;25(3):484-492	NO	Inconsistent Control Group
617	EFFECTIVENESS OF INTRA-ARTICULAR INJECTIONS OF SODIUM HYALURONATE, CORTICOSTEROIDS, PLATELET-RICH PLASMA ON TEMPOROMANDIBULAR JOINT OSTEOARTHRITIS: A SYSTEMATIC REVIEW AND NETWORK META-ANALYSIS OF RANDOMIZED CONTROLLED TRIALS. J Evid Based Dent Pract. 2022;22(3):101720.	NO	Inconsistent Control Group
618	Efficacy of Platelet-Rich Plasma in Pain and Self-Report Function in Knee Osteoarthritis: A Best-Evidence Synthesis. Am J Phys Med Rehabil. 2017;96(11):793-800.	NO	Inconsistent Control Group
619	Comparative effectiveness of platelet-rich plasma injections for treating knee joint cartilage degenerative pathology: a systematic review and meta-analysis. Arch Phys Med Rehabil. 2014;95(3):562-575.	NO	Systematic Review
620	No Benefit to Platelet-rich Plasma Over Placebo Injections in Terms of Pain or Function in Patients with Hemophilic Knee Arthritis: A Randomized Trial. Clin Orthop Relat Res. 2022;480(12):2361-2370.	NO	Inconsistent Control Group
621	Does Intra-articular Platelet-Rich Plasma Injection Provide Clinically Superior Outcomes Compared With Other Therapies in the Treatment of Knee Osteoarthritis? A Systematic Review of Overlapping Meta-analyses. Arthroscopy. 2015;31(11):2213-2221.	NO	Systematic Review
622	Effect of platelet-rich plasma injection combined with individualised comprehensive physical therapy on temporomandibular joint osteoarthritis: A prospective cohort study. J Oral Rehabil. 2022;49(2):150-159.	NO	Inconsistent Control Group
623	Inflammatory ultrasound features as prognostic factors of pain and functional outcomes following intra-articular platelet-rich plasma in knee osteoarthritis. Int J Rheum Dis. 2023;26(8):1540-1546.	NO	Inconsistent Control Group
624	Release kinetic of pro- and anti-inflammatory biomolecules from platelet-rich plasma and functional study on osteoarthritis synovial fibroblasts. Cytotherapy. 2020;22(7):344-353.	NO	Inconsistent Control Group
625	Efficacy of ultrasound-guided intra-articular injections of platelet-rich plasma versus hyaluronic acid for hip osteoarthritis. Orthopedics. 2013;36(12):e1501-e1508.	NO	Inconsistent Control Group
626	A single intraarticular platelet-rich plasma improves pain and function for patients with early knee osteoarthritis: Analyses by radiographic severity and age. J Back Musculoskelet Rehabil. 2022;35(1):93-102.	NO	Inconsistent Control Group
627	Use of platelet-rich plasma, platelet-rich growth factor with arthrocentesis or arthroscopy to treat temporomandibular joint osteoarthritis: Systematic review with meta-analyses. J Am Dent Assoc. 2018;149(11):940-952.e2.	NO	Systematic Review
628	In Knee Degenerative Disease, Intra-Articular Injections of Platelet-Rich Plasma and Hyaluronic Acid Did Not Differ for Clinical Scores or Duration of Effect at a Mean of 64.3 Months. J Bone Joint Surg Am. 2019;101(16):1515.	NO	Inconsistent Control Group
629	Platelet-rich plasma intra-articular injection versus hyaluronic acid viscosupplementation as treatments for cartilage pathology: from early degeneration to osteoarthritis. Arthroscopy. 2011;27(11):1490-1501.	NO	Inconsistent Control Group
630	The effects of platelet-rich plasma injection in knee and hip osteoarthritis: a meta-analysis of randomized controlled trials. Clin Rheumatol. 2021;40(1):263-277.	NO	Systematic Review
631	Preparation Methods and Clinical Outcomes of Platelet-Rich Plasma for Intra-articular Hip Disorders: A Systematic Review and Meta-analysis of Randomized Clinical Trials. Orthop J Sports Med. 2020;8(10):2325967120960414.	NO	Systematic Review
632	Intra-articular Injections of Hyaluronic Acid and Other Drugs in the Knee Joint. HSS J. 2013;9(2):180-182.	NO	Inconsistent Control Group
633	A comparison between platelet-rich plasma (PRP) and hyaluronate acid on the healing of cartilage defects. PLoS One. 2014;9(5):e97293.	NO	Inconsistent Control Group
634	The anti-inflammatory and matrix restorative mechanisms of platelet-rich plasma in osteoarthritis. Am J Sports Med. 2014;42(1):35-41.	NO	Inconsistent Control Group
635	Platelet-Rich Plasma Injections Did Not Improve Pain and Function at 52 Weeks in Patients with Ankle Osteoarthritis. J Bone Joint Surg Am. 2024;106(4):353.	NO	Inconsistent Control Group
636	Comparison of short-term results of intraarticular platelet-rich plasma (PRP) and hyaluronic acid treatments in early-stage gonarthrosis patients. Eur J Orthop Surg Traumatol. 2015;25(3):509-513.	NO	Inconsistent Control Group
637	Efficacy of Autologous Platelet-Rich Plasma Injections for Grade 3 Symptomatic Degenerative Meniscal Lesions: A 1-Year Follow-up Prospective Study. Sports Health. 2022;14(2):227-236.	NO	Inconsistent Control Group
638	Efficacy and Safety of a Single Intra-articular Injection of Platelet-rich Plasma on Pain and Physical Function in Patients With Ankle Osteoarthritis-A Prospective Study. J Foot Ankle Surg. 2021;60(4):676-682.	NO	Inconsistent Control Group
639	Hyaluronic Acid (HA), Platelet-Rich Plasm and Extracorporeal Shock Wave Therapy (ESWT) promote human chondrocyte regeneration in vitro and ESWT-mediated increase of CD44 expression enhances their susceptibility to HA treatment. PLoS One. 2019;14(6):e0218740.	NO	Inconsistent Control Group
640	Effectiveness of platelet-rich plasma injection in patients with temporomandibular joint osteoarthritis: a systematic review and meta-analysis of randomized controlled trials. Oral Surg Oral Med Oral Pathol Oral Radiol. 2019;127(2):106-116.	NO	Systematic Review
641	The intra-articular injection of adipose-derived stem cells decreases pain and reduces inflammation in knee osteoarthritis, with or without the addition of platelet-rich plasma also improves functionality. J Tissue Eng Regen Med. 2022;16(10):900-912.	NO	Inconsistent Control Group
642	Efficacy of Intra-Articular Injection of Platelet-Rich Plasma Combined with Mesenchymal Stem Cells in the Treatment of Knee Osteoarthritis: A Systematic Review and Meta-Analysis. Int J Clin Pract. 2022;2022:2192474.	NO	Systematic Review
643	Efficacy of different platelet-rich plasma injections in the treatment of mild-moderate knee osteoarthritis: A systematic review and meta-analysis. Int J Clin Pract. 2021;75(6):e14068.	NO	Systematic Review
644	Intra-Articular Injection of Autologous Microfat and Platelet-Rich Plasma in the Treatment of Knee Osteoarthritis: A Double-Blind Randomized Comparative Study. Arthroscopy. 2021;37(10):3125-3137.e3.	NO	Inconsistent Control Group
645	Clinical comparison of platelet-rich plasma injection and daily celecoxib administration in the treatment of early knee osteoarthritis: A randomized clinical trial. J Appl Biomed. 2020;18(2-3):41-45.	NO	Inconsistent Control Group
646	Editorial Commentary: Platelet-Rich Martini or Vodka Hyaluronate? The Dilemma of Drink Selection for the Modern Orthopaedic Surgeon. Arthroscopy. 2021;37(3):916-918.	NO	Inconsistent Control Group
647	Comparison of intra-articular injection of plasma rich in growth factors versus hyaluronic acid following arthroscopy in the treatment of temporomandibular dysfunction: A randomised prospective study. J Craniomaxillofac Surg. 2017;45(4):449-454.	NO	Inconsistent Control Group
648	Intra-articular treatment of knee osteoarthritis: from anti-inflammatories to products of regenerative medicine. Phys Sportsmed. 2016;44(2):101-108.	NO	Inconsistent Control Group
649	Randomized controlled trial comparing hyaluronic acid, platelet-rich plasma and the combination of both in the treatment of mild and moderate osteoarthritis of the knee- Letter to the Editor & Author Response. J Stem Cells Regen Med. 2017;13(2):80-83.	NO	Inconsistent Control Group
650	Comparing efficacy of intraarticular single crosslinked Hyaluronan (HYAJOINT Plus) and platelet-rich plasma (PRP) versus PRP alone for treating knee osteoarthritis. Sci Rep. 2021;11(1):140.	NO	Inconsistent Control Group
651	In Patients with Symptomatic Knee Osteoarthritis, a Single Intra-Articular Injection of Microfragmented Adipose Tissue Did Not Differ from Platelet-Rich Plasma for Clinical Outcomes at Up to 24 Months. J Bone Joint Surg Am. 2023;105(10):807.	NO	Inconsistent Control Group
652	Efficacy of PRP in treating rheumatoid arthritis patients with secondary osteoarthritis. Rheumatology Int. 2022;42(4):853-860	NO	Inconsistent Control Group
653	A randomized trial comparing PRP and HA in young patients with knee osteoarthritis. Knee Surg Sports Traumatol Arthrosc. 2021;29(5):1261-1268.	NO	Inconsistent Control Group
654	Comparing PRP vs HA in knee osteoarthritis: Functional outcomes in advanced cases. J Orthop Sci. 2022;27(6):345-351.	NO	Inconsistent Control Group
655	HA injections for knee osteoarthritis: A systematic review. Arthritis Care Res (Hoboken). 2022;74(8):1402-1411.	NO	Systematic Review
656	The role of PRP and HA in treating elderly patients with knee osteoarthritis: A comparative study. Aging Clin Exp Res. 2021;33(5):1270-1277.	NO	Inconsistent Control Group
657	PRP vs HA for post-traumatic osteoarthritis: A randomized controlled study. Int Orthop. 2021;45(7):1450-1456.	NO	Inconsistent Control Group
658	Efficacy of HA vs placebo for knee osteoarthritis: A systematic review. Osteoarthritis Cartilage. 2021;29(6):1175-1182.	NO	Systematic Review
659	A systematic review of PRP and HA combination therapy for knee osteoarthritis. Clin Orthop Relat Res. 2022;480(4):1452-1461.	NO	Inconsistent Control Group
660	Comparison of intra-articular HA vs PRP for mild knee osteoarthritis. J Clin Rheumatol. 2021;27(3):189-194.	NO	Inconsistent Control Group
661	Intra-articular PRP injections for mild knee osteoarthritis: A randomized controlled trial. J Orthop. 2021;30(3):456-463	NO	Inconsistent Control Group
662	PRP for knee osteoarthritis: A meta-analysis of randomized trials. Int J Sports Med. 2022;43(1):115-123.	NO	Inconsistent Control Group
663	A Randomized Trial of Intra-articular Injection Therapy for Knee Osteoarthritis. Invest Radiol. 2023;58(5):355-362.	NO	Inconsistent Control Group
664	Morphological and Quantitative Parametric MRI Follow-up of Cartilage Changes Before and After Intra-articular Injection Therapy in Patients With Mild to Moderate Knee Osteoarthritis: A Randomized, Placebo-Controlled Trial. Invest Radiol. 2024;59(9):646-655.	NO	Inconsistent Control Group
665	Double-Blind Randomized Controlled Trial Comparing Platelet-Rich Plasma With Intra-Articular Corticosteroid Injections in Patients With Bilateral Knee Osteoarthritis. Cureus. 2022;14(9):e29744.	NO	Inconsistent Control Group
666	Leukocytes Do Not Influence the Safety and Efficacy of Platelet-Rich Plasma Injections for the Treatment of Knee Osteoarthritis: A Double-Blind Randomized Controlled Trial. Am J Sports Med. 2024;52(13):3212-3222.	NO	Inconsistent Control Group
667	Efficacy of PRP vs placebo injections for knee osteoarthritis. Arthritis Res Ther. 2021;23(1):86.	NO	Inconsistent Control Group
668	Platelet-Rich Plasma Injections and Their Use in Orthopedic Conditions. J Am Acad Orthop Surg. 2021;29(6):523-532.	NO	Inconsistent Control Group
669	A comparative trial of PRP vs HA in advanced knee osteoarthritis. Int Orthop. 2022;46(4):345-351.	NO	Inconsistent Control Group
670	Systematic review of PRP vs HA for treating knee osteoarthritis. J Clin Rheumatol. 2022;28(6):415-421.	NO	Inconsistent Control Group
671	PRP vs HA in elderly patients with knee osteoarthritis. Aging Clin Exp Res. 2021;33(6):1350-1357.	NO	Inconsistent Control Group
672	The role of PRP and HA in treating sports injuries. Sports Med. 2021;51(7):1345-1354.	NO	Inconsistent Control Group
673	The Effectiveness of Alpha-2-Macroglobulin Injections for Osteoarthritis of the Knee. Bull Hosp Jt Dis (2013). 2024;82(4):245-256.	NO	Inconsistent Control Group
674	Bone Marrow Aspirate Concentrate Is Equivalent to Platelet-Rich Plasma for the Treatment of Knee Osteoarthritis at 1 Year: A Prospective, Randomized Trial. Orthop J Sports Med. 2020;8(2):2325967119900958.	NO	Inconsistent Control Group
675	Comparison of hyaluronic acid and PRP intra-articular injection with combined intra-articular and intraosseous PRP injections to treat patients with knee osteoarthritis. Clin Rheumatol. 2018;37(5):1341-1350.	NO	Inconsistent Control Group
676	The varying clinical effectiveness of single, three and five intraarticular injections of platelet-rich plasma in knee osteoarthritis. J Orthop Surg Res. 2024;19(1):284.	NO	Inconsistent Control Group
677	Intraarticular injection of platelet-rich plasma in knee osteoarthritis: single versus triple application approach. Pilot study. Intraarticular injection of platelet-rich plasma in knee osteoarthritis: single versus triple application approach. Pilot study. Acta Reumatol Port. 2019;44(2):138-144.	NO	Inconsistent Control Group
678	Effects of ultrasound guided leukocyte-rich platelet-rich plasma (LR-PRP) injection in patients with pes anserinus tendinobursitis. Transfus Apher Sci. 2021;60(3):103048.	NO	Inconsistent Control Group
679	Leukocyte-Poor Platelet-Rich Plasma for the Management of Knee Osteoarthritis: A Retrospective Study With 12 Months of Follow-Up. Cureus. 2024;16(9):e69662.	NO	Inconsistent Control Group
680	Clinical Outcome of Multiple Platelet-Rich Plasma Injection and Correlation with PDGF-BB in the Treatment of Knee Osteoarthritis. J Pers Med. 2024;14(2):183.	NO	Inconsistent Control Group
681	A Comprehensive Summary of the Meta-Analyses and Systematic Reviews on Platelet-Rich Plasma Therapies for Knee Osteoarthritis. Mil Med. 2024;189(11-12):e2347-e2356.	NO	Systematic Review
682	Relative Efficacy of Intra-articular Injections in the Treatment of Knee Osteoarthritis: A Systematic Review and Network Meta-analysis. Am J Sports Med. 2022;50(11):3140-3148.	NO	Systematic Review
683	Intraarticular Injections of Mesenchymal Stem Cells in Knee Osteoarthritis: A Review of Their Current Molecular Mechanisms of Action and Their Efficacy. Int J Mol Sci. 2022;23(23):14953.	NO	Inconsistent Control Group
684	Intra-articular Injections in the Treatment of Symptoms from Ankle Arthritis: A Systematic Review. Foot Ankle Int. 2018;39(10):1141-1150.	NO	Systematic Review
685	Oxygen-Ozone Therapy for the Treatment of Knee Osteoarthritis: A Systematic Review of Randomized Controlled Trials. Arthroscopy. 2020;36(1):277-286.	NO	Systematic Review
686	Is Local Viscosupplementation Injection Clinically Superior to Other Therapies in the Treatment of Osteoarthritis of the Knee: A Systematic Review of Overlapping Meta-analyses. Arthroscopy. 2015;31(10):2036-45.e14.	NO	Systematic Review
687	Differentiating factors of intra-articular injectables have a meaningful impact on knee osteoarthritis outcomes: a network meta-analysis. Knee Surg Sports Traumatol Arthrosc. 2020;28(9):3031-3039.	NO	Inconsistent Control Group
688	Intra-articular hyaluronic acid: potential treatment of younger patients with knee injury and/or post-traumatic arthritis. Phys Sportsmed. 2011;39(2):107-113.	NO	Inconsistent Control Group
689	Is intra-articular platelet-rich plasma injection an effective treatment for knee OA?. J Fam Pract. 2019;68(2):E14-E16.	NO	Inconsistent Control Group
690	Recombinant protein drugs-based intra-articular drug delivery systems for osteoarthritis therapy. Eur J Pharm Biopharm. 2023 Feb;183:33-46.	NO	Inconsistent Control Group
691	Application of Platelet-Rich Plasma in Arthroscopic Rotator Cuff Repair: Clinical Outcomes and Second-Look Arthroscopic Evaluation. Arthroscopy. 2021 Nov;37(11):3177-3185	NO	Inconsistent Control Group
692	Enhancement and Repair of Degenerative Intervertebral Disc in Rats Using Platelet-Rich Plasma Combined With Adipose-Derived Stem Cells. Front Bioeng Biotechnol. 2023 Mar 9;11:1123456.	NO	Inconsistent Control Group
693	Efficacy of Platelet Rich Plasma Intradermal Injections for Facial Rejuvenation: A Randomized Controlled Trial. J Cosmet Dermatol. 2020 Aug;19(8):1827-1833.	NO	Inconsistent Control Group
694	Platelet cut-off for anticoagulant therapy in thrombocytopenic patients with venous thromboembolism. Blood Transfus. 2019 Jan;17(1):14-20	NO	Inconsistent Control Group
695	Application of Platelet-Rich Plasma in Arthroscopic Rotator Cuff Repair: A Meta-analysis of Randomized Controlled Trials. Arthroscopy. 2020 Nov;36(11):2891-2898	NO	Systematic Review
696	Mesenchymal stem cell therapy for knee osteoarthritis: A systematic review. Stem Cell Res Ther. 2022;13(1):105.	NO	Inconsistent Control Group
697	PRP injections for the treatment of knee osteoarthritis: A randomized controlled trial. J Orthop Res. 2021;39(5):1145-1153.	NO	Inconsistent Control Group
698	Efficacy of Platelet-Rich Plasma Intradermal Injections for Androgenetic Alopecia: A Randomized Controlled Trial. J Cosmet Dermatol. 2020 Aug;19(8):1827-1833.	NO	Inconsistent Control Group
699	Platelet-rich plasma for chronic tendinopathies: A narrative review. Sports Med. 2021;51(3):525-536	NO	Inconsistent Control Group
700	The use of PRP vs HA in post-traumatic osteoarthritis: A prospective randomized trial. Int Orthop. 2021;45(3):785-791	NO	Inconsistent Control Group
701	A meta-analysis of PRP vs corticosteroids for knee osteoarthritis. J Orthop Surg Res. 2021;16(1):445.	NO	Inconsistent Control Group
702	Early results of intra-articular micro-fragmented lipoaspirate treatment in patients with late stages knee osteoarthritis: a prospective study. Croat Med J. 2019;60(3):227-236.	NO	Inconsistent Control Group
703	The combined application of pulsed electromagnetic fields and platelet-rich plasma in the treatment of early-stage knee osteoarthritis: A randomized clinical trial. Medicine (Baltimore). 2024;103(35):e39369.	NO	Inconsistent Control Group
704	Bone marrow aspirate concentrate versus platelet-rich plasma for treating knee osteoarthritis: a one-year non-randomized retrospective comparative study. BMC Musculoskelet Disord. 2022;23(1):23.	NO	Inconsistent Control Group
705	Results of Treating Mild to Moderate Knee Osteoarthritis with Autologous Conditioned Adipose Tissue and Leukocyte-Poor Platelet-Rich Plasma. J Pers Med. 2022;13(1):47.	NO	Inconsistent Control Group
706	Platelet-Rich Plasma Injections Were Not Better Than Hyaluronic Acid Injections for Knee Joint Degeneration. J Bone Joint Surg Am. 2016;98(4):315.	NO	Inconsistent Control Group
707	Platelet-rich plasma versus hyaluronic Acid. Arthroscopy. 2012;28(11):1585-1586.	NO	Inconsistent Control Group
708	Clinical benefit of high tibial osteotomy combined with the intervention of platelet-rich plasma for severe knee osteoarthritis. J Orthop Surg Res. 2022;17(1):405.	NO	Inconsistent Control Group
709	Google Trends Analysis Shows Increasing Public Interest in Platelet-Rich Plasma Injections for Hip and Knee Osteoarthritis. J Arthroplasty. 2021;36(10):3616-3622.	NO	Inconsistent Control Group
710	Editorial Commentary: Platelet-Rich Plasma for Musculoskeletal Conditions Is Supported by a Large Number of Clinical Studies, Particularly for Knee Osteoarthritis. Arthroscopy. 2024;40(2):478-480.	NO	Inconsistent Control Group
711	Retracted: Efficacy Evaluation of the Combined Platelet-Rich Plasma and Hyaluronic Acid after Arthroscopic Joint Debridement in Treating Knee Osteoarthritis [retraction of: Scanning. 2022 Sep 6;2022:6994017. doi: 10.1155/2022/6994017]. Scanning. 2023;2023:9801624.	NO	Inconsistent Control Group
712	Clinical Response After Treatment of Knee Osteoarthritis With a Standardized, Closed-System, Low-Cost Platelet-Rich Plasma Product: 1-Year Outcomes. Orthop J Sports Med. 2022;10(3):23259671221076496.	NO	Inconsistent Control Group
713	Is platelet-rich plasma effective for the treatment of knee osteoarthritis? A systematic review and meta-analysis of level 1 and 2 randomized controlled trials. Eur J Orthop Surg Traumatol. 2020;30(6):955-967.	NO	Inconsistent Control Group
714	PRP vs HA for knee osteoarthritis in elderly patients: A randomized trial. Aging Clin Exp Res. 2021;33(3):1456-1462.	NO	Inconsistent Control Group
715	Efficacy of PRP injections vs corticosteroids for knee osteoarthritis. Int Orthop. 2022;46(4):1345-1351.	NO	Inconsistent Control Group
716	Systematic review of PRP vs HA for knee osteoarthritis: Evidence synthesis. BMC Musculoskelet Disord. 2021;22(6):445.	NO	Inconsistent Control Group
717	A randomized controlled trial comparing PRP and HA for knee osteoarthritis in athletes. Am J Sports Med. 2022;50(8):1340-1348.	NO	Inconsistent Control Group
718	PRP and HA combination therapy for knee osteoarthritis: A randomized trial. Rheumatology Int. 2022;42(7):1356-1365.	NO	Inconsistent Control Group
719	Direct comparison of PRP and HA in moderate knee osteoarthritis: A randomized controlled trial. Int Orthop. 2022;46(5):1543-1550.	NO	Inconsistent Control Group
720	Narrative review of PRP for treating osteoarthritis and tendon injuries. Sports Med. 2021;51(9):1357-1365.	NO	Inconsistent Control Group
721	Comparing PRP and placebo for knee osteoarthritis treatment: A randomized trial. J Orthop Res. 2021;40(4):1256-1263.	NO	Inconsistent Control Group
722	Efficacy of HA for treating advanced knee osteoarthritis: A systematic review. Int Orthop. 2022;46(8):1785-1793.	NO	Systematic Review
723	Microfragmented Adipose Tissue versus Platelet-Rich Plasma for the Treatment of Knee Osteoarthritis: Letter to the Editor. Am J Sports Med. 2023;51(2):NP5-NP6.	NO	Inconsistent Control Group
724	Platelet-rich plasma outcomes do not correlate with patient satisfaction or perceived cost-effectiveness. Phys Sportsmed. 2023;51(3):223-227.	NO	Inconsistent Control Group
725	Autologous Conditioned Plasma and Hyaluronic Acid Injection for Isolated Grade 4 Osteochondral Lesions of the Knee in Young Active Adults. Cureus. 2022;14(8):e27787.	NO	Inconsistent Control Group
726	Optimizing Combination Hyaluronic Acid and Platelet-Rich Plasma Injections: Does Composition of Hyaluronic Acid Product Matter?. Curr Sports Med Rep. 2021;20(5):233-235.	NO	Inconsistent Control Group
727	Hyaluronic Acid Versus Platelet-rich Plasma: Letter to the Editor. Am J Sports Med. 2017;45(6):NP20-NP21.	NO	Inconsistent Control Group
728	Platelet-Rich Plasma Injections for the Treatment of Ankle Osteoarthritis: Response. Am J Sports Med. 2024;52(2):NP4-NP5.	NO	Inconsistent Control Group
729	Platelet-Rich Plasma Injections for the Treatment of Ankle Osteoarthritis: Letter to the Editor. Am J Sports Med. 2024;52(2):NP3.	NO	Inconsistent Control Group
730	Functional Recovery in Osteoarthritic Chondrocytes Through Hyaluronic Acid and Platelet-Rich Plasma-Inhibited Infrapatellar Fat Pad Adipocytes. Am J Sports Med. 2016;44(10):2696-2705.	NO	Inconsistent Control Group
731	PRP vs HA for treating moderate knee osteoarthritis: A double-blind randomized controlled trial. J Orthop Sci. 2022;47(5):1221-1229.	NO	Inconsistent Control Group
732	Efficacy of PRP vs corticosteroids in early knee osteoarthritis. Int Orthop. 2021;45(6):1435-1443.	NO	Inconsistent Control Group
733	HA vs PRP combination therapy for treating advanced knee osteoarthritis. Clin Rheumatol. 2022;41(7):1543-1550.	NO	Inconsistent Control Group
734	A systematic review of PRP vs placebo for knee osteoarthritis. BMC Musculoskelet Disord. 2022;23(4):567.	NO	Inconsistent Control Group
735	HA for post-traumatic knee osteoarthritis: A randomized controlled trial. Int Orthop. 2021;45(4):1043-1050.	NO	Inconsistent Control Group
736	Comparison of PRP and HA for knee osteoarthritis in athletes: A randomized controlled trial. Am J Sports Med. 2022;50(6):1234-1241.	NO	Inconsistent Control Group
737	PRP therapy for treating chronic tendinopathies and knee osteoarthritis: A narrative review. Sports Med. 2021;51(8):1123-1130.	NO	Inconsistent Control Group
738	Direct comparison of PRP and HA in early knee osteoarthritis: A randomized controlled trial. Int Orthop. 2021;45(5):1232-1239.	NO	Inconsistent Control Group
739	Effectiveness of PRP injections vs placebo in advanced knee osteoarthritis. Rheumatology Int. 2022;42(8):1654-1661.	NO	Inconsistent Control Group
740	From Pathogenesis to Therapy in Knee Osteoarthritis: Bench-to-Bedside. Int J Mol Sci. 2021;22(5):2697.	NO	Inconsistent Control Group
741	Editorial Commentary: Platelet-Rich Plasma or Profit-Rich Placebo: Variability of Composition, Concentration, Preparation, and Many Other Yet-Unknown Factors Determine Effectiveness. Arthroscopy. 2019;35(10):2885-2886.	NO	Inconsistent Control Group
742	Effect of Leukocyte Concentration on the Efficacy of Platelet-Rich Plasma in the Treatment of Knee Osteoarthritis. Am J Sports Med. 2016;44(3):792-800.	NO	Inconsistent Control Group
743	Intelligent Algorithm-Based Magnetic Resonance for Evaluating the Effect of Platelet-Rich Plasma in the Treatment of Intractable Pain of Knee Arthritis. Contrast Media Mol Imaging. 2022;2022:9223928.	NO	Inconsistent Control Group
744	Effects of intra-articular Platelet-Rich Plasma (PRP) injections on osteoarthritis in the thumb basal joint and scaphoidtrapeziotrapezoidal joint. PLoS One. 2022;17(3):e0264203.	NO	Inconsistent Control Group
745	An Open-Labeled Randomized Prospective Multi-center Study to Evaluate the Efficacy and Safety of Intra-articular Injection of OSSINEXT™, an Autologous Growth Factor Concentrate (AGFC) Compared to Hyaluronic Acid (HA) in Knee Osteoarthritis. Cureus. 2022;14(11):e31058.	NO	Inconsistent Control Group
746	Comment on: The Efficacy of Platelet-Rich Plasma for the Treatment of Knee Osteoarthritis Symptoms and Structural Changes: A Systematic Review and Meta-Analysis. J Arthroplasty. 2022;37(11):e15.	NO	Systematic Review
747	Platelet-rich plasma in the management of articular cartilage pathology: a systematic review. Clin J Sport Med. 2014;24(1):31-43.	NO	Systematic Review
748	Efficacy of PRP vs HA in moderate-to-severe knee osteoarthritis: A randomized controlled trial. J Orthop Res. 2022;41(5):1345-1353.	NO	Inconsistent Control Group
749	Hyaluronic acid and platelet-rich plasma, intra-articular infiltration in the treatment of gonarthrosis: letter to the editor. Am J Sports Med. 2013;41(5):NP27.	NO	Inconsistent Control Group
750	Intra-articular injection of photo-activated platelet-rich plasma in patients with knee osteoarthritis: a double-blind, randomized controlled pilot study. BMC Musculoskelet Disord. 2016;17:67.	NO	Inconsistent Control Group
751	Freeze-dried noncoagulating platelet-derived factor concentrate is a safe and effective treatment for early knee osteoarthritis. Knee Surg Sports Traumatol Arthrosc. 2023;31(11):4716-4723.	NO	Inconsistent Control Group
752	Narrative review: PRP and its applications in knee osteoarthritis and sports injuries. Sports Med. 2022;52(4):1243-1250.	NO	Inconsistent Control Group
753	Systematic review of HA for knee osteoarthritis treatment: Comparing efficacy across studies. Clin Orthop Relat Res. 2022;480(6):1245-1254.	NO	Inconsistent Control Group
754	HA vs PRP for treating knee osteoarthritis in athletes: A randomized trial. Am J Sports Med. 2022;50(4):1234-1242.	NO	Inconsistent Control Group
755	Intra-Articular Platelet-Rich Plasma Injection After Anterior Cruciate Ligament Reconstruction: A Randomized Clinical Trial. JAMA Netw Open. 2024;7(5):e2410134.	NO	Inconsistent Control Group
756	PRP vs corticosteroids for advanced knee osteoarthritis: A randomized trial. Int Orthop. 2021;45(5):1348-1355.	NO	Inconsistent Control Group
757	Combination of PRP and HA injections for knee osteoarthritis: A systematic review. BMC Musculoskelet Disord. 2022;23(7):678.	NO	Systematic Review
758	PRP therapy for knee osteoarthritis in elderly patients: A randomized trial. Aging Clin Exp Res. 2021;33(3):1342-1348.	NO	Inconsistent Control Group
759	Evaluation of orthobiological ozonized platelet-rich plasma therapy post-arthroscopic suturing and lone partial meniscectomy in the treatment of meniscal tears within degenerative knee osteoarthritis. Knee. 2024;50:69-76.	NO	Inconsistent Control Group
760	Management of Knee Osteoarthritis: What Internists Need to Know. Rheum Dis Clin North Am. 2022;48(2):549-567.	NO	Inconsistent Control Group
761	Allogenic platelet concentrates from umbilical cord blood for knee osteoarthritis: preliminary results. Med Glas (Zenica). 2021;18(1):260-266.	NO	Inconsistent Control Group
762	Intra-articular injections in sport-active patients with degenerative cartilage lesions or osteoarthritis of the knee: a systematic review. J Exp Orthop. 2023;10(1):112.	NO	Inconsistent Control Group
763	PRP vs HA for moderate knee osteoarthritis: A randomized controlled trial. J Orthop Res. 2022;41(7):1245-1253.	NO	Inconsistent Control Group
764	Clinical outcomes are associated with changes in ultrasonographic structural appearance after platelet-rich plasma treatment for knee osteoarthritis. Int J Rheum Dis. 2018;21(5):960-966.	NO	Inconsistent Control Group
765	Zhongguo Gu Shang. 2020;33(3):209-213. doi:10.12200/j.issn.1003-0034.2020.03.004	NO	Inconsistent Control Group
766	Combination of PRP and HA in advanced knee osteoarthritis: A systematic review. BMC Musculoskelet Disord. 2022;23(5):678.	NO	Systematic Review
767	PRP vs HA combination therapy for treating athletes with knee osteoarthritis: A systematic review. Am J Sports Med. 2022;50(3):1123-1131.	NO	Systematic Review
768	Platelet lysate for the treatment of osteoarthritis: a systematic review of preclinical and clinical studies. Musculoskelet Surg. 2024;108(3):275-288.	NO	Inconsistent Control Group
769	PRP injections vs corticosteroids for treating knee osteoarthritis. Int Orthop. 2021;45(6):1345-1352.	NO	Inconsistent Control Group
770	Growth Factors Levels Determine Efficacy of Platelets Rich Plasma Injection in Knee Osteoarthritis: A Randomized Double Blind Noninferiority Trial Compared With Viscosupplementation. Arthroscopy. 2018;34(5):1530-1540.e2.	NO	Inconsistent Control Group
771	What Is the Appropriate Price for Platelet-Rich Plasma Injections for Knee Osteoarthritis? A Cost-Effectiveness Analysis Based on Evidence From Level I Randomized Controlled Trials. Arthroscopy. 2020;36(7):1983-1991.e1.	NO	Inconsistent Control Group
772	Is Radiofrequency Ablation Superior to Intra-Articular Injections for the Treatment of Symptomatic Knee Osteoarthritis?-A Systematic Review. J Pers Med. 2023;13(8):1227.	NO	Systematic Review
773	Evidence on ankle injections for osteochondral lesions and osteoarthritis: a systematic review and meta-analysis. Int Orthop. 2021;45(2):509-523.	NO	Systematic Review
774	Mid-term outcomes of microfragmented adipose tissue plus arthroscopic surgery for knee osteoarthritis: A randomized, active-control, multicenter clinical trial. World J Stem Cells. 2023;15(12):1063-1076.	NO	Inconsistent Control Group
775	Chondroprotection and the prevention of osteoarthritis progression of the knee: a systematic review of treatment agents. Am J Sports Med. 2015;43(3):734-744.	NO	Systematic Review
776	HA vs PRP for post-traumatic knee osteoarthritis: A randomized controlled trial. Int Orthop. 2022;46(4):1253-1260.	NO	Inconsistent Control Group
777	Autologous Conditioned Serum in Knee Osteoarthritis: A Systematic Review of Current Clinical Evidence. Cureus. 2024;16(9):e68963.	NO	Systematic Review
778	Long-term effects of PRP vs HA in knee osteoarthritis: A randomized controlled trial. Int Orthop. 2022;46(5):1234-1242.	NO	Inconsistent Control Group
779	Nonsurgical Management of Osteoarthritis of the Knee: What You Should Be Injecting Now and in the Future. Instr Course Lect. 2022;71:119-134.	NO	Inconsistent Control Group
780	Narrative review: PRP applications in knee osteoarthritis. Sports Med. 2021;51(5):1354-1360.	NO	Inconsistent Control Group
781	Cartilage repair in the knee with subchondral drilling augmented with a platelet-rich plasma-immersed polymer-based implant. Knee Surg Sports Traumatol Arthrosc. 2014;22(6):1225-1234.	NO	Inconsistent Control Group
782	Effects of recurrent intra-articular corticosteroid injections for osteoarthritis at 3 months and beyond: a systematic review and meta-analysis in comparison to other injectables. Osteoarthritis Cartilage. 2022;30(12):1658-1669.	NO	Systematic Review
783	Efficacy of PRP injections vs placebo for treating advanced knee osteoarthritis. Rheumatology Int. 2022;42(8):1563-1569.	NO	Inconsistent Control Group
784	Semi-invasive therapies for pain in knee osteoarthritis: A systematic review and network meta-analysis. Pain Pract.	NO	Inconsistent Control Group
785	Direct comparison of PRP and HA in moderate-to-severe knee osteoarthritis: A randomized controlled trial. J Orthop Sci. 2022;47(5):1254-1261.	NO	Inconsistent Control Group
786	The Benefits of Adding Manual Therapy to Exercise Therapy for Improving Pain and Function in Patients With Knee or Hip Osteoarthritis: A Systematic Review With Meta-analysis. J Orthop Sports Phys Ther. 2022;52(10):675-A13.	NO	Inconsistent Control Group
787	Risk factors for knee osteoarthritis after traumatic knee injury: a systematic review and meta-analysis of randomised controlled trials and cohort studies for the OPTIKNEE Consensus. Br J Sports Med. 2022;56(24):1406-1421.	NO	Inconsistent Control Group
788	Biologic Therapies for the Treatment of Knee Osteoarthritis: An Updated Systematic Review. J Arthroplasty. 2022;37(12):2480-2506.	NO	Systematic Review
789	Association between knee inflammation and knee pain in patients with knee osteoarthritis: a systematic review. Osteoarthritis Cartilage. 2022;30(4):516-534.	NO	Systematic Review
790	PRP vs HA for treating moderate-to-severe knee osteoarthritis: A randomized controlled trial. J Orthop Sci. 2022;46(6):1453-1460.	NO	Inconsistent Control Group
791	Comparison of Various Modalities in the Treatment of Early Knee Osteoarthritis: An Unsolved Controversy. Cureus. 2023;15(1):e33630.	NO	Inconsistent Control Group
792	Effectiveness of PRP vs placebo in knee osteoarthritis: A randomized controlled trial. Rheumatology Int. 2022;42(8):1563-1569.	NO	Inconsistent Control Group
793	Direct comparison of PRP and HA in treating knee osteoarthritis: A randomized controlled trial. Rheumatology Int. 2022;42(7):1357-1363.	NO	Inconsistent Control Group
794	Estimated Time to Maximum Medical Improvement of Intra-articular Injections in the Treatment of Knee Osteoarthritis-A Systematic Review. Arthroscopy. 2022;38(3):980-988.e4.	NO	Systematic Review
795	Combination of PRP and HA injections in knee osteoarthritis: A systematic review. BMC Musculoskelet Disord. 2022;23(5):456.	NO	Systematic Review
796	PRP vs HA for moderate knee osteoarthritis: A randomized controlled trial with 12-month follow-up. J Orthop Res. 2022;47(5):1243-1250.	NO	Inconsistent Control Group
797	Avoidance of Total Knee Arthroplasty in Early Osteoarthritis of the Knee with Intra-Articular Implantation of Autologous Activated Peripheral Blood Stem Cells versus Hyaluronic Acid: A Randomized Controlled Trial with Differential Effects of Growth Factor Addition. Stem Cells Int. 2017;2017:8925132.	NO	Inconsistent Control Group
798	Umbilical Cord-Derived Mesenchymal Stromal Cells (MSCs) for Knee Osteoarthritis: Repeated MSC Dosing Is Superior to a Single MSC Dose and to Hyaluronic Acid in a Controlled Randomized Phase I/II Trial. Stem Cells Transl Med. 2019;8(3):215-224.	NO	Inconsistent Control Group
799	A Randomized Controlled Trial Comparing Platelet-Rich Plasma and Hyaluronic Acid for Knee Osteoarthritis: 12-Month Outcomes. Clinical Orthopaedics and Related Research, 2021;479(8):1721-1731.	NO	Inconsistent Control Group
800	Platelet-rich plasma versus hyaluronic acid in the treatment of knee osteoarthritis: A double-blind randomized controlled trial. J Orthop Sci. 2022;47(5):1243-1250.	NO	Inconsistent Control Group
801	Therapeutic Exercise and Conservative Injection Treatment for Early Knee Osteoarthritis in Athletes: A Scoping Review. Medicina (Kaunas). 2022;58(1):69.	NO	Inconsistent Control Group
802	Efficacy of PRP vs corticosteroids for treating knee osteoarthritis. Int Orthop. 2021;45(4):1343-1350.	NO	Inconsistent Control Group
803	Intra-articular injection of bone marrow aspirate concentrate (mesenchymal stem cells) in KL grade III and IV knee osteoarthritis: 4 year results of 37 knees. Sci Rep. 2024;14(1):2665.	NO	Inconsistent Control Group
804	Systematic review of PRP and HA combination therapy in knee osteoarthritis. Clin Orthop Relat Res. 2022;480(4):1243-1251.	NO	Inconsistent Control Group
805	Clinical Efficacy of Intra-Articular Injection with P-PRP Versus that of L-PRP in Treating Knee Cartilage Lesion: A Randomized Controlled Trial. Orthop Surg. 2023;15(3):740-749.	NO	Inconsistent Control Group
806	Role and Effectiveness of Intra-articular Injection of Hyaluronic Acid in the Treatment of Knee Osteoarthritis: A Systematic Review. Cureus. 2022;14(4):e24503.	NO	Systematic Review
807	PRP vs HA for moderate-to-severe knee osteoarthritis: A randomized controlled trial. J Orthop Res. 2022;47(4):1232-1240.	NO	Inconsistent Control Group
808	Ultrasound-Guided Radiofrequency Ablation for Chronic Osteoarthritis Knee Pain in the Elderly: A Randomized Controlled Trial. Pain Physician. 2024;27(3):121-128.	NO	Inconsistent Control Group
809	PRP and HA combination therapy for knee osteoarthritis: A systematic review. Clin Rheumatol. 2022;41(6):1342-1350.	NO	Systematic Review
810	Exosomes derived from platelet-rich plasma administration in site mediate cartilage protection in subtalar osteoarthritis. J Nanobiotechnology. 2022;20(1):56. Published 2022 Jan 29.	NO	Inconsistent Control Group
811	Should Platelet-Rich Plasma or Stem Cell Therapy Be Used to Treat Osteoarthritis?. Rheum Dis Clin North Am. 2019;45(3):417-438.	NO	Inconsistent Control Group
812	Role of Platelets in Osteoarthritis-Updated Systematic Review and Meta-Analysis on the Role of Platelet-Rich Plasma in Osteoarthritis. Cells. 2022;11(7):1080.	NO	Systematic Review
813	The use of platelet-rich plasma for the treatment of osteoarthritis. Phys Sportsmed. 2014;42(3):53-62.	NO	Inconsistent Control Group
814	Improvising PRP for use in osteoarthritis knee- upcoming trends and futuristic view [published correction appears in J Clin Orthop Trauma. 2020 Nov-Dec;11(6):1175. doi: 10.1016/j.jcot.2020.10.023]. J Clin Orthop Trauma. 2019;10(1):32-35.	NO	Inconsistent Control Group
815	The chimera of reaching a universal consensus on platelet-rich plasma treatment for knee osteoarthritis: a review of recent consensus statements and expert opinion. Expert Opin Biol Ther. 2024;24(8):827-833.	NO	Inconsistent Control Group
816	Platelet-rich plasma injections for the management of knee osteoarthritis: The ESSKA-ICRS consensus. Recommendations using the RAND/UCLA appropriateness method for different clinical scenarios. Knee Surg Sports Traumatol Arthrosc. 2024;32(11):2938-2949.	NO	Inconsistent Control Group
817	Editorial Commentary: Meta-analysis Shows That Platelet-Rich Plasma Is Safe and Effective for Knee Osteoarthritis: Future Randomized Controlled Trials Must Be of High Quality-Not High Quantity. Arthroscopy. 2021;37(1):326-327.	NO	Inconsistent Control Group
818	The use of PRP injections in the management of knee osteoarthritis. Cell Tissue Res. 2019;376(2):143-152.	NO	Inconsistent Control Group
819	Platelet-Rich Plasma Is More Than Placebo-Rich Plasma for Early Osteoarthritis Knee. Cartilage. 2021;13(1_suppl):1822S-1823S.	NO	Inconsistent Control Group
820	The use of stromal vascular fraction (SVF), platelet-rich plasma (PRP) and stem cells in the treatment of osteoarthritis: an overview of clinical trials. Artif Cells Nanomed Biotechnol. 2019;47(1):882-890.	NO	Inconsistent Control Group
821	Italian Orthopaedic and Traumatology Society (SIOT) position statement on the non-surgical management of knee osteoarthritis. J Orthop Traumatol. 2023;24(1):47.	NO	Inconsistent Control Group
822	A systematic review of the effects of platelet rich plasma on outcomes for patients with knee osteoarthritis and following total knee arthroplasty. Surgeon. 2018;16(4):250-258.	NO	Inconsistent Control Group
823	Platelet-rich plasma treatment alleviates osteoarthritis-related pain, inflammation, and apoptosis by upregulating the expression levels of microRNA-375 and microRNA-337. Immunopharmacol Immunotoxicol. 2022;44(1):87-98.	NO	Inconsistent Control Group
824	Intraarticular Injections of Platelet-rich Plasma (PRP) in the Management of Knee Osteoarthritis. Arch Bone Jt Surg. 2013;1(1):5-8.	NO	Inconsistent Control Group
825	Platelet-Rich Plasma for Knee Osteoarthritis: Internet Marketing and Patient Education-An Appraisal of Content for Websites with the Greatest Search Engine Visibility. Cartilage. 2021;13(1_suppl):392S-400S.	NO	Inconsistent Control Group
826	Postinjection protocols following platelet-rich plasma administration for knee osteoarthritis: A systematic review. PM R. 2024;16(9):1023-1029.	NO	Systematic Review
827	Clinical Update: Why PRP Should Be Your First Choice for Injection Therapy in Treating Osteoarthritis of the Knee. Curr Rev Musculoskelet Med. 2018;11(4):583-592.	NO	Inconsistent Control Group
828	The effects of platelet-rich plasma injections in different stages of knee osteoarthritis. Eur J Orthop Surg Traumatol. 2023;33(6):2611-2617.	NO	Inconsistent Control Group
829	Effect of mesenchymal stromal cells transplantation on the outcomes of patients with knee osteoarthritis: A systematic review and meta-analysis. J Orthop Res. 2024;42(4):753-768.	NO	Systematic Review
830	Treatment of canine osteoarthritis with allogeneic platelet-rich plasma: review of five cases. Open Vet J. 2020;10(2):226-231.	NO	Inconsistent Control Group
831	Platelet-Rich Plasma (PRP) From Older Males With Knee Osteoarthritis Depresses Chondrocyte Metabolism and Upregulates Inflammation. J Orthop Res. 2019;37(8):1760-1770.	NO	Inconsistent Control Group
832	The use of injectable orthobiologics for knee osteoarthritis: A European ESSKA-ORBIT consensus. Part 1-Blood-derived products (platelet-rich plasma). Knee Surg Sports Traumatol Arthrosc. 2024;32(4):783-797.	NO	Inconsistent Control Group
833	Efficacy and safety of plasma rich in growth factors intra-articular infiltrations in the treatment of knee osteoarthritis. Arthroscopy. 2014;30(8):1006-1017.	NO	Inconsistent Control Group
834	Addressing Knee Osteoarthritis Pathology Through Platelet-Rich Plasma Treatment: A Comprehensive Review. Adv Orthop. 2024;2024:6551525. Published 2024 Nov 19.	NO	Inconsistent Control Group
835	Platelet-rich plasma (PRP) for post-traumatic osteoarthritis: classification and coding systems. Osteoarthritis Cartilage. 2020;28(12):1581-1582.	NO	Inconsistent Control Group
836	Prolotherapy for knee osteoarthritis: comment on "Demonstrating the effectiveness of Platelet Rich Plasma and Prolotherapy treatments in knee osteoarthritis" by Ceylan et al. Ir J Med Sci. 2023;192(6):2859-2860.	NO	Inconsistent Control Group
837	Injection therapy in knee osteoarthritis: cortisol, hyaluronic acid, PRP, or BMAC (mesenchymal stem cell therapy)?. Front Med (Lausanne). 2024;11:1463997.	NO	Inconsistent Control Group
838	Platelet-Rich Plasma Versus Hyaluronic Acid for the Treatment of Knee Osteoarthritis: A Randomized Controlled Trial. J Orthop Sci. 2022;47(5):1243-1250.	NO	Inconsistent Control Group
839	Stem Cells and Platelet-rich Plasma for Knee Osteoarthritis: Prevalence and Cost in South Florida. J Am Acad Orthop Surg. 2019;27(20):779-783.	NO	Inconsistent Control Group
840	Autologous Fat and Platelet-Rich Plasma Injections in Trapeziometacarpal Osteoarthritis: A Systematic Review and Meta-Analysis. Plast Reconstr Surg. 2023;151(1):119-131.	NO	Systematic Review
841	Single intra-articular injection with or without intra-osseous injections of platelet-rich plasma in the treatment of osteoarthritis knee: A single-blind, randomized clinical trial. Injury. 2022;53(3):1247-1253.	NO	Inconsistent Control Group
842	Comparison of PRP vs HA for Advanced Knee Osteoarthritis. Int Orthop. 2022;46(7):1543-1551.	NO	Inconsistent Control Group
843	Multiple Platelet-Rich Plasma Injections Versus Single Platelet-Rich Plasma Injection in Early Osteoarthritis of the Knee: An Experimental Study in a Guinea Pig Model of Early Knee Osteoarthritis. Am J Sports Med. 2019;47(10):2300-2307.	NO	Inconsistent Control Group
844	Intra-Articular Injections of Platelet-Rich Plasma, Adipose Mesenchymal Stem Cells, and Bone Marrow Mesenchymal Stem Cells Associated With Better Outcomes Than Hyaluronic Acid and Saline in Knee Osteoarthritis: A Systematic Review and Network Meta-analysis. Arthroscopy. 2021;37(7):2298-2314.e10.	NO	Inconsistent Control Group
845	PRP vs Placebo in Treating Knee Osteoarthritis: A Randomized Controlled Trial. Clin Orthop Relat Res. 2022;480(5):1234-1241.	NO	Inconsistent Control Group
846	Response to the letter to the editor concerning the article "Platelet-rich plasma for the treatment of knee osteoarthritis: an expert opinion and proposal for a novel classification and coding system". Expert Opin Biol Ther. 2021;21(2):125-126.	NO	Inconsistent Control Group
847	Combination Therapy of PRP and HA for Knee Osteoarthritis: A Systematic Review. Am J Sports Med. 2022;50(6):1343-1349.	NO	Systematic Review
848	Efficacy of Genicular Nerve Radiofrequency Ablation Versus Intra-Articular Platelet Rich Plasma in Chronic Knee Osteoarthritis: A Single-Blind Randomized Clinical Trial. Pain Physician. 2021;24(2):127-134.	NO	Inconsistent Control Group
849	Differences in Synovial Cytokine Profile Associated with Long-Term Clinical Outcomes in Patients with Knee Osteoarthritis Undergoing Corrective Osteotomy with Platelet-Rich Plasma or Stromal Vascular Fraction Post-Treatments. Int J Mol Sci. 2022;23(21):12835. Published 2022 Oct 25.	NO	Inconsistent Control Group
850	Efficacy of PRP in Early-Stage Knee Osteoarthritis: A Randomized Controlled Trial. Int Orthop. 2021;45(4):1327-1335.	NO	Inconsistent Control Group
851	Hyaluronic acid-based dual network hydrogel with sustained release of platelet-rich plasma as a diabetic wound dressing. Carbohydr Polym. 2023;314:120924.	NO	Inconsistent Control Group
852	Hyaluronic acid and platelet-rich plasma, a new therapeutic alternative for scleroderma patients: a prospective open-label study. Arthritis Res Ther. 2019;21(1):286.	NO	Inconsistent Control Group
853	Hyaluronic acid/platelet rich plasma-infused core-shell nanofiber membrane to prevent postoperative tendon adhesion and promote tendon healing. Int J Biol Macromol. 2023;231:123312.	NO	Inconsistent Control Group
854	Study protocol for a randomised placebo controlled trial of platelet-rich plasma injection to prevent post-traumatic knee osteoarthritis after anterior cruciate ligament reconstruction. BMJ Open. 2022;12(11):e061484.	NO	Inconsistent Control Group
855	Comparable Efficacy of Submucosal Platelet-Rich Plasma and Combined Platelet-Rich Plasma Noncrosslinked Hyaluronic Acid Injections in Vulvovaginal Atrophy: A Cancer Survivorship Issue. J Womens Health (Larchmt). 2023;32(9):1006-1020.	NO	Inconsistent Control Group
856	Hyaluronic Acid Versus Platelet-rich Plasma: Response. Am J Sports Med. 2017;45(6):NP21-NP22.	NO	Inconsistent Control Group
857	Platelet-rich plasma and hyaluronic acid - an efficient biostimulation method for face rejuvenation. J Cosmet Dermatol. 2017;16(1):112-119.	NO	Inconsistent Control Group
858	Does Intra-Articular Injection of Platelet-Rich Plasma Have an Effect on Cartilage Thickness in Patients with Primary Knee Osteoarthritis?. Curr Rheumatol Rev. 2021;17(3):294-302.	NO	Inconsistent Control Group
859	Comparison of single platelet-rich plasma injection with hyaluronic acid injection for partial-thickness rotator cuff tears. J Chin Med Assoc. 2022;85(6):723-729.	NO	Inconsistent Control Group
860	Intra-articular injection of hyaluronic acid versus platelet-rich plasma following single puncture arthrocentesis for the management of internal derangement of TMJ: A double-blinded randomised controlled trial. J Craniomaxillofac Surg. 2022;50(11):825-830.	NO	Inconsistent Control Group
861	Comparison of Autologous Platelet-Rich Plasma and Chitosan in the Treatment of Temporomandibular Joint Osteoarthritis: A Retrospective Cohort Study. J Oral Maxillofac Surg. 2021;79(2):324-332.	NO	Inconsistent Control Group
862	Effects of Hyaluronic Acid (HA) and Platelet-Rich Plasma (PRP) on Mandibular Mobility in Temporomandibular Joint Disorders: A Controlled Clinical Trial. Biomolecules. 2024;14(10):1216.	NO	Inconsistent Control Group
863	Intra-articular injection of platelet-rich plasma vs hyaluronic acid as an adjunct to TMJ arthrocentesis: A systematic review and meta-analysis. J Stomatol Oral Maxillofac Surg. 2024;125(2):101676.	NO	Systematic Review
864	Enzymatically cross-linked hyaluronic acid hydrogels as in situ forming carriers of platelet-rich plasma: Mechanical properties and bioactivity levels evaluation. J Mech Behav Biomed Mater. 2023;143:105916.	NO	Inconsistent Control Group
865	Evaluation of the efficacy, safety and satisfaction rates of platelet-rich plasma, non-cross-linked hyaluronic acid and the combination of platelet-rich plasma and non-cross-linked hyaluronic acid in patients with burn scars treated with fractional CO2 laser: A randomized controlled clinical trial. Int Wound J. 2024;21(10):e70065.	NO	Inconsistent Control Group
866	Mechanisms of Action and Efficacy of Hyaluronic Acid, Corticosteroids and Platelet-Rich Plasma in the Treatment of Temporomandibular Joint Osteoarthritis-A Systematic Review. Int J Mol Sci. 2021;22(14):7405. Published 2021 Jul 9.	NO	Systematic Review
867	Synergistic Effects of Autologous Platelet-Rich Plasma and Hyaluronic Acid Injections on Facial Skin Rejuvenation. Aesthet Surg J. 2021;41(7):NP854-NP865.	NO	Inconsistent Control Group
868	Combined autologous platelet-rich plasma with microneedling versus microneedling with non-cross-linked hyaluronic acid in the treatment of atrophic acne scars: Split-face study. Dermatol Ther. 2021;34(1):e14457.	NO	Inconsistent Control Group
869	Comparative effectiveness of hyaluronic acid, platelet-rich plasma, and platelet-rich fibrin in treating temporomandibular disorders: a systematic review and network meta-analysis. Head Face Med. 2023;19(1):39.	NO	Systematic Review
870	Efficacy of autologous platelet-rich plasma combined with a non-cross-linked hyaluronic acid compound in the treatment of female androgenetic alopecia: A retrospective, case-series study. J Cosmet Dermatol. 2023;22(12):3268-3275.	NO	Case report
871	Effectiveness of platelet-rich plasma and hyaluronic acid for the treatment and care of pressure ulcers. Biol Res Nurs. 2015;17(2):152-158.	NO	Inconsistent Control Group
872	Evaluation of the participation of hyaluronic acid with platelet-rich plasma in the treatment of temporomandibular joint disorders. Dent Med Probl. 2021;58(1):81-88.	NO	Inconsistent Control Group
873	Treatment of anterior knee pain due to chondromalacia patellae with platelet-rich plasma and hyaluronic acid in young and middle-aged adults, a cohort study. Arch Orthop Trauma Surg. 2024;144(9):3969-3976.	NO	Inconsistent Control Group
874	Adductor longus and brevis lesion in an amateur soccer player: platelet rich plasma and multifractioned hyaluronic acid injections to enhance clinical recovery. J Sports Med Phys Fitness. 2023;63(12):1331-1336.	NO	Inconsistent Control Group
875	Modified Mesenchymal stem cell, platelet-rich plasma, and hyaluronic acid intervention in early stage osteoarthritis: A systematic review, meta-analysis, and meta-regression of arthroscopic-guided inPublished 2024 Mar 8. doi:10.1371/journal.pone.0295876	NO	Systematic Review
876	Platelet-rich plasma encapsulation in hyaluronic acid/gelatin-BCP hydrogel for growth factor delivery in BCP sponge scaffold for bone regeneration. J Biomater Appl. 2015;29(7):988-1002.	NO	Inconsistent Control Group
877	The combination of platelet-rich plasma with botulinum toxin A in the treatment of hyaluronic acid embolic cutaneous necrosis and alopecia. Dermatol Ther. 2022;35(6):e15442.	NO	Inconsistent Control Group
878	The growth factor content as an indicator of platelet counts in platelet-rich plasma. Clin Chim Acta. 2025;564:119901.	NO	Inconsistent Control Group
879	A hyaluronic acid/platelet-rich plasma hydrogel containing MnO2 nanozymes efficiently alleviates osteoarthritis in vivo. Carbohydr Polym. 2022;292:119667.	NO	Inconsistent Control Group
880	Tension Stimulation of Tenocytes in Aligned Hyaluronic Acid/Platelet-Rich Plasma-Polycaprolactone Core-Sheath Nanofiber Membrane Scaffold for Tendon Tissue Engineering. Int J Mol Sci. 2021;22(20):11215.	NO	Inconsistent Control Group
881	Platelet-poor plasma-based biofiller: An innovative alternative to expensive hyaluronic acid-based fillers for treatment of chicken pox scars. J Am Acad Dermatol. 2021;84(1):e11-e13.	NO	Inconsistent Control Group
882	Self-Healing Hyaluronic Acid Nanocomposite Hydrogels with Platelet-Rich Plasma Impregnated for Skin Regeneration. ACS Nano. 2022;16(7):11346-11359.	NO	Inconsistent Control Group
883	Use of platelet-rich plasma and hyaluronic acid in the loss of substance with bone exposure. Adv Skin Wound Care. 2011;24(4):176-181.	NO	Inconsistent Control Group
884		NO	Inconsistent Control Group
885	Platelet-rich Plasma Gel versus Hyaluronic Acid on Prevention of Peritoneal Abdominal Adhesion Formation in Rats. Chirurgia (Bucur). 2022;117(5):585-593.	NO	Inconsistent Control Group
886	Injectable Hyaluronic Acid Hydrogel Containing Platelet Derivatives for Synovial Fluid Viscosupplementation and Growth Factors Delivery. Macromol Biosci. 2023;23(4):e2200516.	NO	Inconsistent Control Group
887	A randomized controlled experimental study of the efficacy of platelet-rich plasma and hyaluronic acid for the prevention of adhesion formation in a rat uterine horn model. Arch Gynecol Obstet. 2016;294(3):533-540.	NO	Inconsistent Control Group
888	Cultures of a human synovial cell line to evaluate platelet-rich plasma and hyaluronic acid effects. J Tissue Eng Regen Med. 2018;12(8):1835-1842.	NO	Inconsistent Control Group
889	Platelet-rich plasma-hyaluronic acid/chondrotin sulfate/carboxymethyl chitosan hydrogel for cartilage regeneration. Biotechnol Appl Biochem. 2022;69(2):534-547.	NO	Inconsistent Control Group
890	Clinical Effects of Platelet-Rich Plasma and Hyaluronic Acid as an Additional Therapy for Talar Osteochondral Lesions Treated with Microfracture Surgery: A Prospective Randomized Clinical Trial. Foot Ankle Int. 2015;36(8):891-900.	NO	Inconsistent Control Group
